# Supplementary material for: Modulation of cAMP/cGMP signaling as prevention of congenital heart defects in Pde2A deficient embryos: a matter of oxidative stress
Source: Cell Death Dis. 2024 Feb 23;15(2):169. doi: 10.1038/s41419-024-06549-1 (PMC10891154; doi:10.1038/s41419-024-06549-1)
Supplement: Supplementary file 8 — Supplementary Table S2 [file 41419_2024_6549_MOESM8_ESM.xlsx]

## Sheet: DEseq2 results
Supplementary Table 2: Results of differential analysis between Pde2A knock-out and wild-type embryos
Gene.stable.ID	Gene.name	baseMean	log2FoldChange	lfcSE	stat	pvalue	padj	symbol	entrez	ensemblid	Chromosome.scaffold.name	Gene.start..bp.	Gene.end..bp.	Gene.type	Gene.description
ENSMUSG00000033685	Ucp2	6351.42	1.14899	0.0679571	16.9076	3.96e-64	6.69e-60	Ucp2	22228	ENSMUSG00000033685	7	100493337	100502020	protein_coding	uncoupling protein 2 (mitochondrial, proton carrier) [Source:MGI Symbol;Acc:MGI:109354]
ENSMUSG00000033355	Rtp4	323.996	3.20221	0.189989	16.8547	9.68e-64	8.18e-60	Rtp4	67775	ENSMUSG00000033355	16	23520291	23614222	protein_coding	receptor transporter protein 4 [Source:MGI Symbol;Acc:MGI:1915025]
ENSMUSG00000006235	Epor	239.904	2.23298	0.149008	14.9857	9.11e-51	5.13e-47	Epor	13857	ENSMUSG00000006235	9	21958897	21963506	protein_coding	erythropoietin receptor [Source:MGI Symbol;Acc:MGI:95408]
ENSMUSG00000100277	1810053B23Rik	85.0285	4.958	0.33375	14.8554	6.42e-50	2.71e-46	1810053B23Rik	69857	ENSMUSG00000100277	16	93342504	93366668	processed_transcript	RIKEN cDNA 1810053B23 gene [Source:MGI Symbol;Acc:MGI:1917107]
ENSMUSG00000028717	Tal1	1363.42	1.40738	0.0979344	14.3707	7.91e-47	2.67e-43	Tal1	21349	ENSMUSG00000028717	4	115056426	115071755	protein_coding	T cell acute lymphocytic leukemia 1 [Source:MGI Symbol;Acc:MGI:98480]
ENSMUSG00000042476	Abcb4	174.614	3.44328	0.242597	14.1935	1.01e-45	2.83e-42	Abcb4	18670	ENSMUSG00000042476	5	8893717	8959231	protein_coding	ATP-binding cassette, sub-family B (MDR/TAP), member 4 [Source:MGI Symbol;Acc:MGI:97569]
ENSMUSG00000030000	Add2	665.51	2.28276	0.161141	14.1663	1.48e-45	3.58e-42	Add2	11519	ENSMUSG00000030000	6	86028681	86124409	protein_coding	adducin 2 (beta) [Source:MGI Symbol;Acc:MGI:87919]
ENSMUSG00000034459	Ifit1	170.156	4.26287	0.307075	13.8822	8.13e-44	1.72e-40	Ifit1	15957	ENSMUSG00000034459	19	34640871	34650009	protein_coding	interferon-induced protein with tetratricopeptide repeats 1 [Source:MGI Symbol;Acc:MGI:99450]
ENSMUSG00000022099	Dmtn	710.177	1.95746	0.142117	13.7736	3.68e-43	6.9e-40	Dmtn	13829	ENSMUSG00000022099	14	70601263	70636048	protein_coding	dematin actin binding protein [Source:MGI Symbol;Acc:MGI:99670]
ENSMUSG00000032126	Hmbs	2863.74	1.1756	0.0868338	13.5385	9.27e-42	1.57e-38	Hmbs	15288	ENSMUSG00000032126	9	44336339	44344228	protein_coding	hydroxymethylbilane synthase [Source:MGI Symbol;Acc:MGI:96112]
ENSMUSG00000090215	Trim34b	61.2574	5.72971	0.43157	13.2764	3.17e-40	4.47e-37	Trim34b	434218	ENSMUSG00000090215	7	104329471	104336909	protein_coding	tripartite motif-containing 34B [Source:MGI Symbol;Acc:MGI:4821264]
ENSMUSG00000037336	Mfsd2b	281.559	2.2652	0.170585	13.279	3.07e-40	4.47e-37	Mfsd2b	432628	ENSMUSG00000037336	12	4862440	4874359	protein_coding	major facilitator superfamily domain containing 2B [Source:MGI Symbol;Acc:MGI:3583946]
ENSMUSG00000066258	Trim12a	203.815	-8.55127	0.652496	-13.1055	3.06e-39	3.98e-36	Trim12a	76681	ENSMUSG00000066258	7	104299894	104315466	protein_coding	tripartite motif-containing 12A [Source:MGI Symbol;Acc:MGI:1923931]
ENSMUSG00000024184	Pdia2	74.9898	4.14507	0.32041	12.9368	2.79e-38	3.37e-35	Pdia2	69191	ENSMUSG00000024184	17	26195999	26199087	protein_coding	protein disulfide isomerase associated 2 [Source:MGI Symbol;Acc:MGI:1916441]
ENSMUSG00000026614	Slc30a10	125.931	4.13747	0.319972	12.9307	3.02e-38	3.4e-35	Slc30a10	226781	ENSMUSG00000026614	1	185454848	185468762	protein_coding	solute carrier family 30, member 10 [Source:MGI Symbol;Acc:MGI:2685058]
ENSMUSG00000001123	Lgals9	2701.49	1.4389	0.111493	12.9058	4.18e-38	4.41e-35	Lgals9	16859	ENSMUSG00000001123	11	78962974	78984946	protein_coding	lectin, galactose binding, soluble 9 [Source:MGI Symbol;Acc:MGI:109496]
ENSMUSG00000032596	Uba7	1191.72	1.98571	0.154536	12.8495	8.66e-38	8.61e-35	Uba7	74153	ENSMUSG00000032596	9	107975505	107984060	protein_coding	ubiquitin-like modifier activating enzyme 7 [Source:MGI Symbol;Acc:MGI:1349462]
ENSMUSG00000026815	Gfi1b	114.952	4.35879	0.343417	12.6924	6.52e-37	6.12e-34	Gfi1b	14582	ENSMUSG00000026815	2	28609450	28621982	protein_coding	growth factor independent 1B [Source:MGI Symbol;Acc:MGI:1276578]
ENSMUSG00000002325	Irf9	874.732	1.66409	0.132546	12.5548	3.74e-36	3.33e-33	Irf9	16391	ENSMUSG00000002325	14	55603571	55610030	protein_coding	interferon regulatory factor 9 [Source:MGI Symbol;Acc:MGI:107587]
ENSMUSG00000001763	Tspan33	535.914	2.01666	0.162144	12.4375	1.64e-35	1.32e-32	Tspan33	232670	ENSMUSG00000001763	6	29694222	29718559	protein_coding	tetraspanin 33 [Source:MGI Symbol;Acc:MGI:1919012]
ENSMUSG00000035493	Tgfbi	4107.26	1.3657	0.1098	12.438	1.62e-35	1.32e-32	Tgfbi	21810	ENSMUSG00000035493	13	56609523	56639562	protein_coding	transforming growth factor, beta induced [Source:MGI Symbol;Acc:MGI:99959]
ENSMUSG00000028037	Ifi44	199.196	4.16589	0.335863	12.4035	2.5e-35	1.92e-32	Ifi44	99899	ENSMUSG00000028037	3	151730922	151749960	protein_coding	interferon-induced protein 44 [Source:MGI Symbol;Acc:MGI:2443016]
ENSMUSG00000117534	Gm20161	90.3557	3.325	0.270256	12.3032	8.71e-35	6.4e-32	Gm20161	100504304	ENSMUSG00000117534	17	29652228	29658336	antisense	predicted gene, 20161 [Source:MGI Symbol;Acc:MGI:5012346]
ENSMUSG00000008843	Cldn13	160.305	4.22419	0.344371	12.2664	1.37e-34	9.67e-32	Cldn13	57255	ENSMUSG00000008843	5	134914249	134915526	protein_coding	claudin 13 [Source:MGI Symbol;Acc:MGI:1913102]
ENSMUSG00000057143	Trim12c	902.05	0.93726	0.0765228	12.2481	1.72e-34	1.16e-31	Trim12c	319236	ENSMUSG00000057143	7	104338754	104353362	protein_coding	tripartite motif-containing 12C [Source:MGI Symbol;Acc:MGI:4821183]
ENSMUSG00000022742	Cpox	4417.65	1.66125	0.137032	12.123	7.98e-34	5.19e-31	Cpox	12892	ENSMUSG00000022742	16	58670292	58717636	protein_coding	coproporphyrinogen oxidase [Source:MGI Symbol;Acc:MGI:104841]
ENSMUSG00000028132	Tlcd4	241.73	1.42991	0.118226	12.0947	1.13e-33	7.05e-31	Tmem56	99887	ENSMUSG00000028132	3	121201761	121283098	protein_coding	TLC domain containing 4 [Source:MGI Symbol;Acc:MGI:1923195]
ENSMUSG00000030107	Usp18	134.064	4.01547	0.332255	12.0855	1.26e-33	7.4e-31	Usp18	24110	ENSMUSG00000030107	6	121245906	121270917	protein_coding	ubiquitin specific peptidase 18 [Source:MGI Symbol;Acc:MGI:1344364]
ENSMUSG00000108866	Gm35082	104.139	10.29	0.851472	12.0849	1.27e-33	7.4e-31	NA	NA	ENSMUSG00000108866	7	100675088	100677760	lincRNA	predicted gene, 35082 [Source:MGI Symbol;Acc:MGI:5594241]
ENSMUSG00000069874	Irgm2	503.726	1.6656	0.13857	12.0199	2.79e-33	1.57e-30	Irgm2	54396	ENSMUSG00000069874	11	58199618	58222782	protein_coding	immunity-related GTPase family M member 2 [Source:MGI Symbol;Acc:MGI:1926262]
ENSMUSG00000027580	Helz2	1048.52	1.53362	0.128424	11.9418	7.16e-33	3.91e-30	Helz2	229003	ENSMUSG00000027580	2	181227615	181242027	protein_coding	helicase with zinc finger 2, transcriptional coactivator [Source:MGI Symbol;Acc:MGI:2385169]
ENSMUSG00000036390	Gadd45a	277.275	1.7588	0.147389	11.933	7.96e-33	4.21e-30	Gadd45a	13197	ENSMUSG00000036390	6	67035096	67037457	protein_coding	growth arrest and DNA-damage-inducible 45 alpha [Source:MGI Symbol;Acc:MGI:107799]
ENSMUSG00000027562	Car2	3330.02	2.32719	0.195076	11.9297	8.29e-33	4.25e-30	Car2	12349	ENSMUSG00000027562	3	14886273	14900770	protein_coding	carbonic anhydrase 2 [Source:MGI Symbol;Acc:MGI:88269]
ENSMUSG00000035692	Isg15	462.666	4.48139	0.378217	11.8487	2.19e-32	1.09e-29	Isg15	100038882	ENSMUSG00000035692	4	156199455	156200796	protein_coding	ISG15 ubiquitin-like modifier [Source:MGI Symbol;Acc:MGI:1855694]
ENSMUSG00000028268	Gbp3	310.749	2.85076	0.241181	11.82	3.08e-32	1.49e-29	Gbp3	55932	ENSMUSG00000028268	3	142560026	142573209	protein_coding	guanylate binding protein 3 [Source:MGI Symbol;Acc:MGI:1926263]
ENSMUSG00000025498	Irf7	329.666	3.25653	0.276225	11.7894	4.43e-32	2.08e-29	Irf7	54123	ENSMUSG00000025498	7	141262706	141266481	protein_coding	interferon regulatory factor 7 [Source:MGI Symbol;Acc:MGI:1859212]
ENSMUSG00000020334	Slc22a4	101.617	2.31204	0.196301	11.778	5.07e-32	2.31e-29	Slc22a4	30805	ENSMUSG00000020334	11	53983123	54028090	protein_coding	solute carrier family 22 (organic cation transporter), member 4 [Source:MGI Symbol;Acc:MGI:1353479]
ENSMUSG00000030706	Mrpl48	1182.53	-0.674236	0.0577095	-11.6833	1.55e-31	6.9e-29	Mrpl48	52443	ENSMUSG00000030706	7	100545751	100608301	protein_coding	mitochondrial ribosomal protein L48 [Source:MGI Symbol;Acc:MGI:1289321]
ENSMUSG00000041827	Oasl1	76.1991	3.85534	0.333387	11.5642	6.26e-31	2.71e-28	Oasl1	231655	ENSMUSG00000041827	5	114923240	114937915	protein_coding	2'-5' oligoadenylate synthetase-like 1 [Source:MGI Symbol;Acc:MGI:2180849]
ENSMUSG00000040483	Xaf1	179.462	2.16982	0.188233	11.5273	9.61e-31	4.06e-28	Xaf1	327959	ENSMUSG00000040483	11	72301629	72313733	protein_coding	XIAP associated factor 1 [Source:MGI Symbol;Acc:MGI:3772572]
ENSMUSG00000112071	5430401H09Rik	67.6423	3.26747	0.285306	11.4525	2.28e-30	9.42e-28	NA	NA	ENSMUSG00000112071	12	32096613	32123702	lincRNA	RIKEN cDNA 5430401H09 gene [Source:MGI Symbol;Acc:MGI:1918646]
ENSMUSG00000035472	Slc25a21	54.5114	3.52708	0.308173	11.4451	2.49e-30	1e-27	Slc25a21	217593	ENSMUSG00000035472	12	56712634	57197472	protein_coding	solute carrier family 25 (mitochondrial oxodicarboxylate carrier), member 21 [Source:MGI Symbol;Acc:MGI:2445059]
ENSMUSG00000034422	Parp14	510.468	1.97236	0.172502	11.4338	2.83e-30	1.11e-27	Parp14	547253	ENSMUSG00000034422	16	35832874	35871544	protein_coding	poly (ADP-ribose) polymerase family, member 14 [Source:MGI Symbol;Acc:MGI:1919489]
ENSMUSG00000053641	Dennd4a	1329.55	0.98989	0.0866277	11.4269	3.07e-30	1.18e-27	Dennd4a	102442	ENSMUSG00000053641	9	64811340	64919667	protein_coding	DENN/MADD domain containing 4A [Source:MGI Symbol;Acc:MGI:2142979]
ENSMUSG00000009654	Oit3	566.084	1.88612	0.165176	11.4188	3.37e-30	1.27e-27	Oit3	18302	ENSMUSG00000009654	10	59422958	59441778	protein_coding	oncoprotein induced transcript 3 [Source:MGI Symbol;Acc:MGI:1201782]
ENSMUSG00000056025	Clca3a1	1976.08	0.63763	0.0560908	11.3678	6.05e-30	2.22e-27	Clca3a1	12722	ENSMUSG00000056025	3	144729677	144760977	protein_coding	chloride channel accessory 3A1 [Source:MGI Symbol;Acc:MGI:1316732]
ENSMUSG00000037872	Ackr1	72.7903	2.72743	0.240499	11.3407	8.25e-30	2.97e-27	Ackr1	13349	ENSMUSG00000037872	1	173331886	173333750	protein_coding	atypical chemokine receptor 1 (Duffy blood group) [Source:MGI Symbol;Acc:MGI:1097689]
ENSMUSG00000046718	Bst2	1117.96	2.06034	0.181749	11.3361	8.69e-30	3.06e-27	Bst2	69550	ENSMUSG00000046718	8	71534255	71537456	protein_coding	bone marrow stromal cell antigen 2 [Source:MGI Symbol;Acc:MGI:1916800]
ENSMUSG00000054191	Klf1	333.2	4.10954	0.365912	11.231	2.87e-29	9.91e-27	Klf1	16596	ENSMUSG00000054191	8	84901928	84905295	protein_coding	Kruppel-like factor 1 (erythroid) [Source:MGI Symbol;Acc:MGI:1342771]
ENSMUSG00000042066	Tmcc2	4059.7	1.64904	0.147896	11.15	7.16e-29	2.37e-26	Tmcc2	68875	ENSMUSG00000042066	1	132356315	132391281	protein_coding	transmembrane and coiled-coil domains 2 [Source:MGI Symbol;Acc:MGI:1916125]
ENSMUSG00000069814	Ccdc92b	200.031	2.41005	0.216138	11.1505	7.12e-29	2.37e-26	Ccdc92b	432582	ENSMUSG00000069814	11	74619605	74641516	protein_coding	coiled-coil domain containing 92B [Source:MGI Symbol;Acc:MGI:3588240]
ENSMUSG00000025044	Msr1	315.471	2.36892	0.217091	10.9121	1.01e-27	3.28e-25	Msr1	20288	ENSMUSG00000025044	8	39581685	39642673	protein_coding	macrophage scavenger receptor 1 [Source:MGI Symbol;Acc:MGI:98257]
ENSMUSG00000032028	Nxpe2	302.205	2.86358	0.263811	10.8547	1.9e-27	6.04e-25	Nxpe2	78252	ENSMUSG00000032028	9	48318006	48353454	protein_coding	neurexophilin and PC-esterase domain family, member 2 [Source:MGI Symbol;Acc:MGI:1925502]
ENSMUSG00000021118	Plek2	143.445	1.67331	0.15445	10.834	2.37e-27	7.43e-25	Plek2	27260	ENSMUSG00000021118	12	78888691	78906964	protein_coding	pleckstrin 2 [Source:MGI Symbol;Acc:MGI:1351466]
ENSMUSG00000027951	Adar	1485.26	0.719906	0.0667228	10.7895	3.86e-27	1.19e-24	Adar	56417	ENSMUSG00000027951	3	89715022	89753446	protein_coding	adenosine deaminase, RNA-specific [Source:MGI Symbol;Acc:MGI:1889575]
ENSMUSG00000019990	Pde7b	1214.92	0.604814	0.0563444	10.7342	7.03e-27	2.12e-24	Pde7b	29863	ENSMUSG00000019990	10	20398004	20725078	protein_coding	phosphodiesterase 7B [Source:MGI Symbol;Acc:MGI:1352752]
ENSMUSG00000025573	6030468B19Rik	58.4829	3.76213	0.350773	10.7253	7.75e-27	2.3e-24	6030468B19Rik	77727	ENSMUSG00000025573	11	117797660	117807301	protein_coding	RIKEN cDNA 6030468B19 gene [Source:MGI Symbol;Acc:MGI:1924977]
ENSMUSG00000079017	Ifi27l2a	148.577	2.50357	0.234432	10.6793	1.27e-26	3.71e-24	Ifi27l2a	76933	ENSMUSG00000079017	12	103442167	103443680	protein_coding	interferon, alpha-inducible protein 27 like 2A [Source:MGI Symbol;Acc:MGI:1924183]
ENSMUSG00000038007	Acer2	3077.4	1.19793	0.11267	10.6322	2.11e-26	6.05e-24	Acer2	230379	ENSMUSG00000038007	4	86874396	86934822	protein_coding	alkaline ceramidase 2 [Source:MGI Symbol;Acc:MGI:1920932]
ENSMUSG00000040296	Ddx58	972.391	1.28803	0.122379	10.5249	6.64e-26	1.87e-23	Ddx58	230073	ENSMUSG00000040296	4	40203773	40239828	protein_coding	DEAD (Asp-Glu-Ala-Asp) box polypeptide 58 [Source:MGI Symbol;Acc:MGI:2442858]
ENSMUSG00000048376	F2r	9048.82	0.554371	0.0531991	10.4207	1.99e-25	5.53e-23	F2r	14062	ENSMUSG00000048376	13	95601803	95618487	protein_coding	coagulation factor II (thrombin) receptor [Source:MGI Symbol;Acc:MGI:101802]
ENSMUSG00000096982	Redrum	103.569	2.89366	0.279182	10.3648	3.59e-25	9.78e-23	Redrum	77433	ENSMUSG00000096982	18	54422295	54453294	lincRNA	Redrum, erythroid developmental long intergenic non-protein coding transcript [Source:MGI Symbol;Acc:MGI:1924683]
ENSMUSG00000032690	Oas2	65.8544	2.49921	0.241668	10.3415	4.57e-25	1.23e-22	Oas2	246728	ENSMUSG00000032690	5	120730333	120749853	protein_coding	2'-5' oligoadenylate synthetase 2 [Source:MGI Symbol;Acc:MGI:2180852]
ENSMUSG00000025017	Pik3ap1	236.547	1.13352	0.110037	10.3013	6.95e-25	1.84e-22	Pik3ap1	83490	ENSMUSG00000025017	19	41272377	41385102	protein_coding	phosphoinositide-3-kinase adaptor protein 1 [Source:MGI Symbol;Acc:MGI:1933177]
ENSMUSG00000029826	Zc3hav1	1383.35	1.02798	0.0999842	10.2814	8.55e-25	2.22e-22	Zc3hav1	78781	ENSMUSG00000029826	6	38305286	38354603	protein_coding	zinc finger CCCH type, antiviral 1 [Source:MGI Symbol;Acc:MGI:1926031]
ENSMUSG00000042333	Tnfrsf14	159.117	3.27255	0.319303	10.2491	1.2e-24	3.06e-22	Tnfrsf14	230979	ENSMUSG00000042333	4	154921933	154928563	protein_coding	tumor necrosis factor receptor superfamily, member 14 (herpesvirus entry mediator) [Source:MGI Symbol;Acc:MGI:2675303]
ENSMUSG00000073489	Ifi204	166.458	1.79011	0.174927	10.2335	1.4e-24	3.54e-22	Ifi204	15951	ENSMUSG00000073489	1	173747293	173766943	protein_coding	interferon activated gene 204 [Source:MGI Symbol;Acc:MGI:96429]
ENSMUSG00000026532	Spta1	1732.36	1.56227	0.15382	10.1564	3.1e-24	7.71e-22	Spta1	20739	ENSMUSG00000026532	1	174172776	174248450	protein_coding	spectrin alpha, erythrocytic 1 [Source:MGI Symbol;Acc:MGI:98385]
ENSMUSG00000026463	Atp2b4	5653.7	0.536497	0.0530109	10.1205	4.48e-24	1.1e-21	Atp2b4	381290	ENSMUSG00000026463	1	133699457	133801041	protein_coding	ATPase, Ca++ transporting, plasma membrane 4 [Source:MGI Symbol;Acc:MGI:88111]
ENSMUSG00000030921	Trim30a	248.852	1.78236	0.176254	10.1125	4.86e-24	1.17e-21	Trim30a	20128	ENSMUSG00000030921	7	104409025	104465193	protein_coding	tripartite motif-containing 30A [Source:MGI Symbol;Acc:MGI:98178]
ENSMUSG00000033880	Lgals3bp	768.616	2.11942	0.210618	10.0629	8.06e-24	1.92e-21	Lgals3bp	19039	ENSMUSG00000033880	11	118392751	118402092	protein_coding	lectin, galactoside-binding, soluble, 3 binding protein [Source:MGI Symbol;Acc:MGI:99554]
ENSMUSG00000096351	Samd11	62.3449	2.33443	0.233263	10.0077	1.41e-23	3.31e-21	Samd11	231004	ENSMUSG00000096351	4	156246966	156255657	protein_coding	sterile alpha motif domain containing 11 [Source:MGI Symbol;Acc:MGI:2446220]
ENSMUSG00000074896	Ifit3	131.748	3.20807	0.32123	9.98685	1.74e-23	4.03e-21	Ifit3	15959	ENSMUSG00000074896	19	34583531	34588731	protein_coding	interferon-induced protein with tetratricopeptide repeats 3 [Source:MGI Symbol;Acc:MGI:1101055]
ENSMUSG00000027087	Itgav	5314.09	0.638631	0.064043	9.97191	2.02e-23	4.62e-21	Itgav	16410	ENSMUSG00000027087	2	83724397	83806916	protein_coding	integrin alpha V [Source:MGI Symbol;Acc:MGI:96608]
ENSMUSG00000040435	Ppp1r15a	1466.17	0.922158	0.0927829	9.93888	2.82e-23	6.35e-21	Ppp1r15a	17872	ENSMUSG00000040435	7	45522916	45526268	protein_coding	protein phosphatase 1, regulatory subunit 15A [Source:MGI Symbol;Acc:MGI:1927072]
ENSMUSG00000029298	Gbp9	664.434	0.995909	0.101417	9.8199	9.24e-23	2.06e-20	Gbp9	236573	ENSMUSG00000029298	5	105077630	105139539	protein_coding	guanylate-binding protein 9 [Source:MGI Symbol;Acc:MGI:3605620]
ENSMUSG00000020120	Plek	505.622	1.11456	0.113737	9.79948	1.13e-22	2.48e-20	Plek	56193	ENSMUSG00000020120	11	16971206	17052381	protein_coding	pleckstrin [Source:MGI Symbol;Acc:MGI:1860485]
ENSMUSG00000046879	Irgm1	102.748	1.82095	0.186445	9.76665	1.57e-22	3.39e-20	Irgm1	15944	ENSMUSG00000046879	11	48861968	48871683	protein_coding	immunity-related GTPase family M member 1 [Source:MGI Symbol;Acc:MGI:107567]
ENSMUSG00000062488	Ifit3b	51.5337	3.99651	0.410227	9.7422	1.99e-22	4.26e-20	Ifit3b	667370	ENSMUSG00000062488	19	34607970	34613401	protein_coding	interferon-induced protein with tetratricopeptide repeats 3B [Source:MGI Symbol;Acc:MGI:3698419]
ENSMUSG00000020638	Cmpk2	308.853	1.4678	0.151194	9.70804	2.79e-22	5.89e-20	Cmpk2	22169	ENSMUSG00000020638	12	26469204	26479837	protein_coding	cytidine monophosphate (UMP-CMP) kinase 2, mitochondrial [Source:MGI Symbol;Acc:MGI:99830]
ENSMUSG00000029605	Oas1b	40.7559	2.86546	0.295765	9.6883	3.38e-22	6.97e-20	Oas1b	23961	ENSMUSG00000029605	5	120812635	120824163	polymorphic_pseudogene	2'-5' oligoadenylate synthetase 1B [Source:MGI Symbol;Acc:MGI:97430]
ENSMUSG00000024533	Spire1	797.95	1.07206	0.110653	9.68851	3.37e-22	6.97e-20	Spire1	68166	ENSMUSG00000024533	18	67488209	67610790	protein_coding	spire type actin nucleation factor 1 [Source:MGI Symbol;Acc:MGI:1915416]
ENSMUSG00000052776	Oas1a	71.2134	2.75635	0.284553	9.68661	3.44e-22	7e-20	Oas1a	246730	ENSMUSG00000052776	5	120896256	120907521	protein_coding	2'-5' oligoadenylate synthetase 1A [Source:MGI Symbol;Acc:MGI:2180860]
ENSMUSG00000026399	Cd55	714.651	0.934443	0.0965519	9.67814	3.73e-22	7.52e-20	Cd55	13136	ENSMUSG00000026399	1	130439027	130462744	protein_coding	CD55 molecule, decay accelerating factor for complement [Source:MGI Symbol;Acc:MGI:104850]
ENSMUSG00000000275	Trim25	2946.45	0.997445	0.103161	9.66881	4.09e-22	8.14e-20	Trim25	217069	ENSMUSG00000000275	11	88999376	89020293	protein_coding	tripartite motif-containing 25 [Source:MGI Symbol;Acc:MGI:102749]
ENSMUSG00000028332	Hemgn	876.17	4.94994	0.513044	9.64819	5e-22	9.83e-20	Hemgn	93966	ENSMUSG00000028332	4	46393989	46413506	protein_coding	hemogen [Source:MGI Symbol;Acc:MGI:2136910]
ENSMUSG00000017830	Dhx58	86.8405	2.17466	0.225552	9.64151	5.34e-22	1.04e-19	Dhx58	80861	ENSMUSG00000017830	11	100694884	100704271	protein_coding	DEXH (Asp-Glu-X-His) box polypeptide 58 [Source:MGI Symbol;Acc:MGI:1931560]
ENSMUSG00000071713	Csf2rb	209.026	1.90017	0.198279	9.58332	9.4e-22	1.81e-19	Csf2rb	12983	ENSMUSG00000071713	15	78325752	78353847	protein_coding	colony stimulating factor 2 receptor, beta, low-affinity (granulocyte-macrophage) [Source:MGI Symbol;Acc:MGI:1339759]
ENSMUSG00000021061	Sptb	6127.11	1.16027	0.121738	9.5309	1.56e-21	2.96e-19	Sptb	20741	ENSMUSG00000021061	12	76580488	76710547	protein_coding	spectrin beta, erythrocytic [Source:MGI Symbol;Acc:MGI:98387]
ENSMUSG00000031805	Jak3	888.229	0.905518	0.0953466	9.49711	2.16e-21	4.05e-19	Jak3	16453	ENSMUSG00000031805	8	71676296	71690575	protein_coding	Janus kinase 3 [Source:MGI Symbol;Acc:MGI:99928]
ENSMUSG00000026104	Stat1	814.68	1.08962	0.115034	9.47213	2.74e-21	5.09e-19	Stat1	20846	ENSMUSG00000026104	1	52119440	52161865	protein_coding	signal transducer and activator of transcription 1 [Source:MGI Symbol;Acc:MGI:103063]
ENSMUSG00000041842	Fhdc1	336.1	2.51238	0.265675	9.45659	3.18e-21	5.84e-19	Fhdc1	229474	ENSMUSG00000041842	3	84442198	84480429	protein_coding	FH2 domain containing 1 [Source:MGI Symbol;Acc:MGI:2684972]
ENSMUSG00000031738	Irx6	367.76	1.78411	0.188683	9.45558	3.21e-21	5.84e-19	Irx6	64379	ENSMUSG00000031738	8	92674288	92680956	protein_coding	Iroquois homeobox 6 [Source:MGI Symbol;Acc:MGI:1927642]
ENSMUSG00000037124	Trim58	47.4768	3.17602	0.336204	9.44671	3.5e-21	6.29e-19	Trim58	216781	ENSMUSG00000037124	11	58640465	58652404	protein_coding	tripartite motif-containing 58 [Source:MGI Symbol;Acc:MGI:2684862]
ENSMUSG00000026896	Ifih1	318.079	1.9402	0.205579	9.43775	3.81e-21	6.78e-19	Ifih1	71586	ENSMUSG00000026896	2	62595798	62646255	protein_coding	interferon induced with helicase C domain 1 [Source:MGI Symbol;Acc:MGI:1918836]
ENSMUSG00000041237	Pklr	542.452	5.02155	0.532699	9.42663	4.23e-21	7.46e-19	Pklr	18770	ENSMUSG00000041237	3	89136142	89146784	protein_coding	pyruvate kinase liver and red blood cell [Source:MGI Symbol;Acc:MGI:97604]
ENSMUSG00000028644	Ermap	914.673	4.04892	0.435839	9.28996	1.54e-20	2.69e-18	Ermap	27028	ENSMUSG00000028644	4	119175457	119190011	protein_coding	erythroblast membrane-associated protein [Source:MGI Symbol;Acc:MGI:1349816]
ENSMUSG00000031543	Ank1	2719.75	1.21962	0.132744	9.18775	4.01e-20	6.92e-18	Ank1	11733	ENSMUSG00000031543	8	22974844	23150497	protein_coding	ankyrin 1, erythroid [Source:MGI Symbol;Acc:MGI:88024]
ENSMUSG00000026676	Ccdc3	1410.36	0.670853	0.0730773	9.18004	4.31e-20	7.36e-18	Ccdc3	74186	ENSMUSG00000026676	2	5137776	5230878	protein_coding	coiled-coil domain containing 3 [Source:MGI Symbol;Acc:MGI:1921436]
ENSMUSG00000001750	Tcirg1	977.674	0.766262	0.08364	9.16143	5.12e-20	8.66e-18	Tcirg1	27060	ENSMUSG00000001750	19	3896050	3907133	protein_coding	T cell, immune regulator 1, ATPase, H+ transporting, lysosomal V0 protein A3 [Source:MGI Symbol;Acc:MGI:1350931]
ENSMUSG00000018920	Cxcl16	339.282	1.11543	0.12192	9.1489	5.75e-20	9.63e-18	Cxcl16	66102	ENSMUSG00000018920	11	70453983	70459984	protein_coding	chemokine (C-X-C motif) ligand 16 [Source:MGI Symbol;Acc:MGI:1932682]
ENSMUSG00000028393	Alad	1740.39	0.792295	0.0867277	9.13543	6.51e-20	1.07e-17	Alad	17025	ENSMUSG00000028393	4	62509169	62519918	protein_coding	aminolevulinate, delta-, dehydratase [Source:MGI Symbol;Acc:MGI:96853]
ENSMUSG00000023341	Mx2	77.4013	2.77493	0.303724	9.13637	6.46e-20	1.07e-17	Mx2	17858	ENSMUSG00000023341	16	97535308	97560900	polymorphic_pseudogene	MX dynamin-like GTPase 2 [Source:MGI Symbol;Acc:MGI:97244]
ENSMUSG00000023926	Rhag	476.947	4.40791	0.483527	9.11616	7.78e-20	1.27e-17	Rhag	19743	ENSMUSG00000023926	17	40811126	40840754	protein_coding	Rhesus blood group-associated A glycoprotein [Source:MGI Symbol;Acc:MGI:1202713]
ENSMUSG00000027556	Car1	30.7564	6.06216	0.666071	9.10138	8.92e-20	1.44e-17	Car1	12346	ENSMUSG00000027556	3	14766216	14808368	protein_coding	carbonic anhydrase 1 [Source:MGI Symbol;Acc:MGI:88268]
ENSMUSG00000029866	Kel	515.689	2.94989	0.32566	9.05817	1.33e-19	2.12e-17	Kel	23925	ENSMUSG00000029866	6	41686330	41704339	protein_coding	Kell blood group [Source:MGI Symbol;Acc:MGI:1346053]
ENSMUSG00000038642	Ctss	691.125	1.07311	0.11958	8.97401	2.86e-19	4.52e-17	Ctss	13040	ENSMUSG00000038642	3	95526786	95556403	protein_coding	cathepsin S [Source:MGI Symbol;Acc:MGI:107341]
ENSMUSG00000071561	Cstdc5	57.8696	3.47553	0.387877	8.96039	3.24e-19	5.06e-17	Cstdc5	100034684	ENSMUSG00000071561	16	36359382	36367748	protein_coding	cystatin domain containing 5 [Source:MGI Symbol;Acc:MGI:3696883]
ENSMUSG00000050578	Mmp13	27.312	2.71254	0.304913	8.89612	5.78e-19	8.97e-17	Mmp13	17386	ENSMUSG00000050578	9	7272514	7283331	protein_coding	matrix metallopeptidase 13 [Source:MGI Symbol;Acc:MGI:1340026]
ENSMUSG00000058794	Nfe2	326.347	2.50217	0.281327	8.89417	5.89e-19	9.04e-17	Nfe2	18022	ENSMUSG00000058794	15	103248212	103258403	protein_coding	nuclear factor, erythroid derived 2 [Source:MGI Symbol;Acc:MGI:97308]
ENSMUSG00000028124	Gclm	2288.59	0.742293	0.0835002	8.88972	6.13e-19	9.33e-17	Gclm	14630	ENSMUSG00000028124	3	122245557	122270732	protein_coding	glutamate-cysteine ligase, modifier subunit [Source:MGI Symbol;Acc:MGI:104995]
ENSMUSG00000028825	Rhd	613.532	2.79654	0.314739	8.88527	6.38e-19	9.62e-17	Rhd	19746	ENSMUSG00000028825	4	134864536	134896172	protein_coding	Rh blood group, D antigen [Source:MGI Symbol;Acc:MGI:1202882]
ENSMUSG00000073902	Gm1966	26.5047	-4.56797	0.514992	-8.86999	7.32e-19	1.09e-16	NA	NA	ENSMUSG00000073902	7	106596743	106604035	unprocessed_pseudogene	predicted gene 1966 [Source:MGI Symbol;Acc:MGI:3584360]
ENSMUSG00000018909	Arrb1	3476.99	0.710222	0.0800935	8.86742	7.49e-19	1.11e-16	Arrb1	109689	ENSMUSG00000018909	7	99535466	99606771	protein_coding	arrestin, beta 1 [Source:MGI Symbol;Acc:MGI:99473]
ENSMUSG00000016200	Syt14	252.428	0.991276	0.111825	8.86455	7.68e-19	1.13e-16	Syt14	329324	ENSMUSG00000016200	1	192891233	193035775	protein_coding	synaptotagmin XIV [Source:MGI Symbol;Acc:MGI:2444490]
ENSMUSG00000060802	B2m	3922.53	0.748972	0.084628	8.85016	8.74e-19	1.27e-16	B2m	12010	ENSMUSG00000060802	2	122147686	122153083	protein_coding	beta-2 microglobulin [Source:MGI Symbol;Acc:MGI:88127]
ENSMUSG00000034663	Bmp2k	1055.52	0.98002	0.110906	8.8365	9.88e-19	1.43e-16	Bmp2k	140780	ENSMUSG00000034663	5	96997689	97091867	protein_coding	BMP2 inducible kinase [Source:MGI Symbol;Acc:MGI:2155456]
ENSMUSG00000015342	Xk	550.09	0.979474	0.111301	8.80026	1.36e-18	1.95e-16	Xk	22439	ENSMUSG00000015342	X	9272756	9313250	protein_coding	X-linked Kx blood group [Source:MGI Symbol;Acc:MGI:103569]
ENSMUSG00000103788	Gm37527	34.598	3.36393	0.382271	8.79985	1.37e-18	1.95e-16	NA	NA	ENSMUSG00000103788	6	41692640	41696186	TEC	predicted gene, 37527 [Source:MGI Symbol;Acc:MGI:5610755]
ENSMUSG00000024663	Rab3il1	1406.79	0.632575	0.0720174	8.78365	1.58e-18	2.23e-16	Rab3il1	74760	ENSMUSG00000024663	19	10001669	10038380	protein_coding	RAB3A interacting protein (rabin3)-like 1 [Source:MGI Symbol;Acc:MGI:1922010]
ENSMUSG00000029716	Tfr2	77.388	3.23311	0.368497	8.77377	1.73e-18	2.41e-16	Tfr2	50765	ENSMUSG00000029716	5	137569840	137587481	protein_coding	transferrin receptor 2 [Source:MGI Symbol;Acc:MGI:1354956]
ENSMUSG00000031162	Gata1	224.291	3.42535	0.391236	8.7552	2.04e-18	2.82e-16	Gata1	14460	ENSMUSG00000031162	X	7959260	7978071	protein_coding	GATA binding protein 1 [Source:MGI Symbol;Acc:MGI:95661]
ENSMUSG00000029561	Oasl2	664.647	3.2164	0.367842	8.74398	2.25e-18	3.09e-16	Oasl2	23962	ENSMUSG00000029561	5	114896936	114912234	protein_coding	2'-5' oligoadenylate synthetase-like 2 [Source:MGI Symbol;Acc:MGI:1344390]
ENSMUSG00000034059	Ypel4	214.966	1.99541	0.22878	8.72197	2.73e-18	3.73e-16	Ypel4	241525	ENSMUSG00000034059	2	84734058	84738655	protein_coding	yippee like 4 [Source:MGI Symbol;Acc:MGI:3605071]
ENSMUSG00000032548	Slco2a1	1150.8	0.768356	0.0884561	8.6863	3.74e-18	5.06e-16	Slco2a1	24059	ENSMUSG00000032548	9	102988712	103096002	protein_coding	solute carrier organic anion transporter family, member 2a1 [Source:MGI Symbol;Acc:MGI:1346021]
ENSMUSG00000047180	Neurl3	690.46	1.57352	0.181375	8.6755	4.12e-18	5.52e-16	Neurl3	214854	ENSMUSG00000047180	1	36264597	36274679	protein_coding	neuralized E3 ubiquitin protein ligase 3 [Source:MGI Symbol;Acc:MGI:2429944]
ENSMUSG00000036986	Pml	1539.68	0.623592	0.0720635	8.65336	5e-18	6.66e-16	Pml	18854	ENSMUSG00000036986	9	58218076	58249786	protein_coding	promyelocytic leukemia [Source:MGI Symbol;Acc:MGI:104662]
ENSMUSG00000019810	Fuca2	3151.32	0.696805	0.0810622	8.59593	8.26e-18	1.08e-15	Fuca2	66848	ENSMUSG00000019810	10	13499540	13519035	protein_coding	fucosidase, alpha-L- 2, plasma [Source:MGI Symbol;Acc:MGI:1914098]
ENSMUSG00000033538	Casp4	100.233	1.99454	0.23203	8.59604	8.25e-18	1.08e-15	Casp4	12363	ENSMUSG00000033538	9	5308828	5336783	protein_coding	caspase 4, apoptosis-related cysteine peptidase [Source:MGI Symbol;Acc:MGI:107700]
ENSMUSG00000058620	Adra2b	106.648	1.88843	0.220263	8.57352	1e-17	1.3e-15	Adra2b	11552	ENSMUSG00000058620	2	127363208	127367221	protein_coding	adrenergic receptor, alpha 2b [Source:MGI Symbol;Acc:MGI:87935]
ENSMUSG00000006574	Slc4a1	7842.76	2.81395	0.328194	8.57403	9.99e-18	1.3e-15	Slc4a1	20533	ENSMUSG00000006574	11	102348824	102366203	protein_coding	solute carrier family 4 (anion exchanger), member 1 [Source:MGI Symbol;Acc:MGI:109393]
ENSMUSG00000024679	Ms4a6d	134.572	1.56469	0.182604	8.56878	1.05e-17	1.34e-15	Ms4a6d	68774	ENSMUSG00000024679	19	11586604	11604849	protein_coding	membrane-spanning 4-domains, subfamily A, member 6D [Source:MGI Symbol;Acc:MGI:1916024]
ENSMUSG00000035385	Ccl2	266.629	2.33476	0.272853	8.55683	1.16e-17	1.47e-15	Ccl2	20296	ENSMUSG00000035385	11	82035571	82037453	protein_coding	chemokine (C-C motif) ligand 2 [Source:MGI Symbol;Acc:MGI:98259]
ENSMUSG00000021939	Ctsb	15856.1	0.342501	0.0405121	8.45429	2.81e-17	3.54e-15	Ctsb	13030	ENSMUSG00000021939	14	63122462	63145923	protein_coding	cathepsin B [Source:MGI Symbol;Acc:MGI:88561]
ENSMUSG00000024965	Fermt3	536.013	1.34967	0.15999	8.43599	3.28e-17	4.11e-15	Fermt3	108101	ENSMUSG00000024965	19	6998958	7019469	protein_coding	fermitin family member 3 [Source:MGI Symbol;Acc:MGI:2147790]
ENSMUSG00000047139	Cd24a	5949.65	1.14775	0.13612	8.43186	3.4e-17	4.23e-15	Cd24a	12484	ENSMUSG00000047139	10	43578284	43584265	protein_coding	CD24a antigen [Source:MGI Symbol;Acc:MGI:88323]
ENSMUSG00000015947	Fcgr1	194.038	1.20388	0.142977	8.42007	3.76e-17	4.64e-15	Fcgr1	14129	ENSMUSG00000015947	3	96282909	96293969	protein_coding	Fc receptor, IgG, high affinity I [Source:MGI Symbol;Acc:MGI:95498]
ENSMUSG00000031974	Abcb10	2503.67	0.662795	0.0789262	8.39766	4.55e-17	5.58e-15	Abcb10	56199	ENSMUSG00000031974	8	123952459	123983122	protein_coding	ATP-binding cassette, sub-family B (MDR/TAP), member 10 [Source:MGI Symbol;Acc:MGI:1860508]
ENSMUSG00000030560	Ctsc	1893.91	0.731633	0.0873101	8.3797	5.31e-17	6.45e-15	Ctsc	13032	ENSMUSG00000030560	7	88278085	88310888	protein_coding	cathepsin C [Source:MGI Symbol;Acc:MGI:109553]
ENSMUSG00000078480	Mrpl48-ps	59.0172	1.41015	0.168531	8.36729	5.9e-17	7.12e-15	NA	NA	ENSMUSG00000078480	4	88599175	88599810	processed_pseudogene	mitochondrial ribosomal protein L48 pseudogene [Source:MGI Symbol;Acc:MGI:3050089]
ENSMUSG00000078349	AW011738	388.182	0.815436	0.0975369	8.36028	6.26e-17	7.5e-15	AW011738	100382	ENSMUSG00000078349	4	156203270	156210563	processed_transcript	expressed sequence AW011738 [Source:MGI Symbol;Acc:MGI:2140540]
ENSMUSG00000059336	Slc14a1	22.428	3.07468	0.368328	8.34766	6.96e-17	8.29e-15	Slc14a1	108052	ENSMUSG00000059336	18	78100091	78142119	protein_coding	solute carrier family 14 (urea transporter), member 1 [Source:MGI Symbol;Acc:MGI:1351654]
ENSMUSG00000020641	Rsad2	377.845	2.20697	0.264445	8.34566	7.08e-17	8.37e-15	Rsad2	58185	ENSMUSG00000020641	12	26442746	26456452	protein_coding	radical S-adenosyl methionine domain containing 2 [Source:MGI Symbol;Acc:MGI:1929628]
ENSMUSG00000026222	Sp100	130.349	1.99879	0.240266	8.3191	8.86e-17	1.04e-14	Sp100	20684	ENSMUSG00000026222	1	85649988	85709998	protein_coding	nuclear antigen Sp100 [Source:MGI Symbol;Acc:MGI:109561]
ENSMUSG00000022906	Parp9	869.611	1.03205	0.124342	8.30005	1.04e-16	1.21e-14	Parp9	80285	ENSMUSG00000022906	16	35938470	35972605	protein_coding	poly (ADP-ribose) polymerase family, member 9 [Source:MGI Symbol;Acc:MGI:1933117]
ENSMUSG00000053835	H2-T24	181.341	1.56617	0.188995	8.28686	1.16e-16	1.35e-14	H2-T24	15042	ENSMUSG00000053835	17	36005695	36020560	protein_coding	histocompatibility 2, T region locus 24 [Source:MGI Symbol;Acc:MGI:95958]
ENSMUSG00000024737	Slc15a3	128.863	1.24813	0.151012	8.26511	1.4e-16	1.6e-14	Slc15a3	65221	ENSMUSG00000024737	19	10839727	10859362	protein_coding	solute carrier family 15, member 3 [Source:MGI Symbol;Acc:MGI:1929691]
ENSMUSG00000030761	Myo7a	782.616	-0.666208	0.0808013	-8.24502	1.65e-16	1.89e-14	Myo7a	17921	ENSMUSG00000030761	7	98051060	98119524	protein_coding	myosin VIIA [Source:MGI Symbol;Acc:MGI:104510]
ENSMUSG00000035722	Abca7	896.352	0.598203	0.0726182	8.23765	1.76e-16	1.99e-14	Abca7	27403	ENSMUSG00000035722	10	79996494	80015572	protein_coding	ATP-binding cassette, sub-family A (ABC1), member 7 [Source:MGI Symbol;Acc:MGI:1351646]
ENSMUSG00000040253	Gbp7	476.128	1.73266	0.210409	8.23472	1.8e-16	2.03e-14	Gbp7	229900	ENSMUSG00000040253	3	142530342	142550149	protein_coding	guanylate binding protein 7 [Source:MGI Symbol;Acc:MGI:2444421]
ENSMUSG00000106734	Gm20559	127.67	1.31895	0.160836	8.20055	2.39e-16	2.68e-14	NA	NA	ENSMUSG00000106734	6	3333194	3346128	processed_transcript	predicted gene, 20559 [Source:MGI Symbol;Acc:MGI:5295666]
ENSMUSG00000062729	Ppox	1282.42	0.627697	0.0765842	8.19618	2.48e-16	2.76e-14	Ppox	19044	ENSMUSG00000062729	1	171275990	171281186	protein_coding	protoporphyrinogen oxidase [Source:MGI Symbol;Acc:MGI:104968]
ENSMUSG00000073063	Hbq1b	67.2928	2.83471	0.3459	8.19517	2.5e-16	2.76e-14	Hbq1b	544763	ENSMUSG00000073063	11	32286965	32287784	protein_coding	hemoglobin, theta 1B [Source:MGI Symbol;Acc:MGI:3613460]
ENSMUSG00000044352	Sowaha	122.253	2.24666	0.274505	8.18441	2.74e-16	3e-14	Sowaha	237761	ENSMUSG00000044352	11	53476573	53480274	protein_coding	sosondowah ankyrin repeat domain family member A [Source:MGI Symbol;Acc:MGI:2687280]
ENSMUSG00000079597	Cstdc4	47.1031	3.52332	0.431441	8.16641	3.18e-16	3.46e-14	Cstdc4	433016	ENSMUSG00000079597	16	36184212	36188111	protein_coding	cystatin domain containing 4 [Source:MGI Symbol;Acc:MGI:3645124]
ENSMUSG00000037415	Ranbp10	2442.36	0.649007	0.0798202	8.13087	4.26e-16	4.62e-14	Ranbp10	74334	ENSMUSG00000037415	8	105768308	105827350	protein_coding	RAN binding protein 10 [Source:MGI Symbol;Acc:MGI:1921584]
ENSMUSG00000042770	Hebp1	839.737	0.845736	0.104115	8.1231	4.54e-16	4.89e-14	Hebp1	15199	ENSMUSG00000042770	6	135137522	135198022	protein_coding	heme binding protein 1 [Source:MGI Symbol;Acc:MGI:1333880]
ENSMUSG00000022449	Adamts20	129.435	1.12973	0.139135	8.11967	4.67e-16	5e-14	Adamts20	223838	ENSMUSG00000022449	15	94270163	94465418	protein_coding	a disintegrin-like and metallopeptidase (reprolysin type) with thrombospondin type 1 motif, 20 [Source:MGI Symbol;Acc:MGI:2660628]
ENSMUSG00000000244	Tspan32	134.692	1.44495	0.178047	8.11556	4.84e-16	5.14e-14	Tspan32	27027	ENSMUSG00000000244	7	143005046	143019644	protein_coding	tetraspanin 32 [Source:MGI Symbol;Acc:MGI:1350360]
ENSMUSG00000001348	Acp5	171.943	1.73576	0.214304	8.0995	5.52e-16	5.83e-14	Acp5	11433	ENSMUSG00000001348	9	22126727	22135711	protein_coding	acid phosphatase 5, tartrate resistant [Source:MGI Symbol;Acc:MGI:87883]
ENSMUSG00000028684	Urod	2554.81	0.559123	0.0691164	8.08959	5.99e-16	6.29e-14	Urod	22275	ENSMUSG00000028684	4	116989965	116994413	protein_coding	uroporphyrinogen decarboxylase [Source:MGI Symbol;Acc:MGI:98916]
ENSMUSG00000027397	Slc20a1	1739.2	0.515968	0.0639435	8.06911	7.08e-16	7.39e-14	Slc20a1	20515	ENSMUSG00000027397	2	129198764	129211616	protein_coding	solute carrier family 20, member 1 [Source:MGI Symbol;Acc:MGI:108392]
ENSMUSG00000024052	Lpin2	1901.33	0.633976	0.0787959	8.0458	8.57e-16	8.89e-14	Lpin2	64898	ENSMUSG00000024052	17	71182560	71249817	protein_coding	lipin 2 [Source:MGI Symbol;Acc:MGI:1891341]
ENSMUSG00000040466	Blvrb	1376.21	1.20388	0.149822	8.03542	9.33e-16	9.61e-14	Blvrb	233016	ENSMUSG00000040466	7	27447978	27466144	protein_coding	biliverdin reductase B (flavin reductase (NADPH)) [Source:MGI Symbol;Acc:MGI:2385271]
ENSMUSG00000036896	C1qc	745.915	1.11515	0.13887	8.03023	9.73e-16	9.97e-14	C1qc	12262	ENSMUSG00000036896	4	136889804	136893065	protein_coding	complement component 1, q subcomponent, C chain [Source:MGI Symbol;Acc:MGI:88225]
ENSMUSG00000078945	Naip2	67.5856	1.4356	0.179695	7.98911	1.36e-15	1.38e-13	Naip2	17948	ENSMUSG00000078945	13	100144063	100202092	protein_coding	NLR family, apoptosis inhibitory protein 2 [Source:MGI Symbol;Acc:MGI:1298226]
ENSMUSG00000023216	Epb42	554.242	2.95066	0.369834	7.97835	1.48e-15	1.5e-13	Epb42	13828	ENSMUSG00000023216	2	121017891	121037072	protein_coding	erythrocyte membrane protein band 4.2 [Source:MGI Symbol;Acc:MGI:95402]
ENSMUSG00000026288	Inpp5d	643.412	0.542071	0.0681745	7.95122	1.85e-15	1.86e-13	Inpp5d	16331	ENSMUSG00000026288	1	87620312	87720507	protein_coding	inositol polyphosphate-5-phosphatase D [Source:MGI Symbol;Acc:MGI:107357]
ENSMUSG00000038893	Fam117a	464.621	0.997359	0.125541	7.9445	1.95e-15	1.95e-13	Fam117a	215512	ENSMUSG00000038893	11	95337018	95381872	protein_coding	family with sequence similarity 117, member A [Source:MGI Symbol;Acc:MGI:2144564]
ENSMUSG00000045730	Adrb2	92.0862	2.19739	0.277729	7.91198	2.53e-15	2.52e-13	Adrb2	11555	ENSMUSG00000045730	18	62177816	62179959	protein_coding	adrenergic receptor, beta 2 [Source:MGI Symbol;Acc:MGI:87938]
ENSMUSG00000019194	Scn1b	209.27	0.891673	0.113286	7.871	3.52e-15	3.48e-13	Scn1b	20266	ENSMUSG00000019194	7	31116524	31127003	protein_coding	sodium channel, voltage-gated, type I, beta [Source:MGI Symbol;Acc:MGI:98247]
ENSMUSG00000116637	Gm8130	64.1262	1.48762	0.189229	7.86148	3.8e-15	3.73e-13	NA	NA	ENSMUSG00000116637	16	23050282	23050851	processed_pseudogene	predicted gene 8130 [Source:MGI Symbol;Acc:MGI:3647919]
ENSMUSG00000022100	Xpo7	5882.59	0.437248	0.0557311	7.84566	4.31e-15	4.21e-13	Xpo7	65246	ENSMUSG00000022100	14	70654246	70766628	protein_coding	exportin 7 [Source:MGI Symbol;Acc:MGI:1929705]
ENSMUSG00000027533	Fabp5	6615.53	0.645058	0.0822564	7.84204	4.43e-15	4.31e-13	Fabp5	16592	ENSMUSG00000027533	3	10012548	10016607	protein_coding	fatty acid binding protein 5, epidermal [Source:MGI Symbol;Acc:MGI:101790]
ENSMUSG00000054342	Kcnn4	238.595	2.30608	0.294317	7.83535	4.68e-15	4.52e-13	Kcnn4	16534	ENSMUSG00000054342	7	24370263	24386690	protein_coding	potassium intermediate/small conductance calcium-activated channel, subfamily N, member 4 [Source:MGI Symbol;Acc:MGI:1277957]
ENSMUSG00000027074	Slc43a3	2014.13	0.582522	0.0743738	7.83236	4.79e-15	4.6e-13	Slc43a3	58207	ENSMUSG00000027074	2	84936579	84958509	protein_coding	solute carrier family 43, member 3 [Source:MGI Symbol;Acc:MGI:1931054]
ENSMUSG00000059498	Fcgr3	354.103	1.42713	0.182944	7.80094	6.14e-15	5.84e-13	Fcgr3	14131	ENSMUSG00000059498	1	171051174	171064935	protein_coding	Fc receptor, IgG, low affinity III [Source:MGI Symbol;Acc:MGI:95500]
ENSMUSG00000031659	Adcy7	676.812	0.875565	0.112235	7.80117	6.13e-15	5.84e-13	Adcy7	11513	ENSMUSG00000031659	8	88272403	88329962	protein_coding	adenylate cyclase 7 [Source:MGI Symbol;Acc:MGI:102891]
ENSMUSG00000034248	Slc25a37	5325.2	1.99138	0.255827	7.78411	7.02e-15	6.63e-13	Slc25a37	67712	ENSMUSG00000034248	14	69241848	69285112	protein_coding	solute carrier family 25, member 37 [Source:MGI Symbol;Acc:MGI:1914962]
ENSMUSG00000040033	Stat2	918.915	0.645841	0.0831742	7.76492	8.17e-15	7.67e-13	Stat2	20847	ENSMUSG00000040033	10	128270559	128292849	protein_coding	signal transducer and activator of transcription 2 [Source:MGI Symbol;Acc:MGI:103039]
ENSMUSG00000028542	Slc6a9	312.241	0.732302	0.0950314	7.70589	1.3e-14	1.21e-12	Slc6a9	14664	ENSMUSG00000028542	4	117834506	117875198	protein_coding	solute carrier family 6 (neurotransmitter transporter, glycine), member 9 [Source:MGI Symbol;Acc:MGI:95760]
ENSMUSG00000023915	Tnfrsf21	849.177	0.59193	0.0771768	7.66978	1.72e-14	1.6e-12	Tnfrsf21	94185	ENSMUSG00000023915	17	43016555	43089189	protein_coding	tumor necrosis factor receptor superfamily, member 21 [Source:MGI Symbol;Acc:MGI:2151075]
ENSMUSG00000047735	Samd9l	603.067	1.36366	0.177922	7.66437	1.8e-14	1.66e-12	Samd9l	209086	ENSMUSG00000047735	6	3372257	3399572	protein_coding	sterile alpha motif domain containing 9-like [Source:MGI Symbol;Acc:MGI:1343184]
ENSMUSG00000074785	Plxnc1	2061.05	0.504293	0.0658311	7.6604	1.85e-14	1.7e-12	Plxnc1	54712	ENSMUSG00000074785	10	94790866	94944835	protein_coding	plexin C1 [Source:MGI Symbol;Acc:MGI:1890127]
ENSMUSG00000022902	Stfa2	19.9422	3.59242	0.470241	7.63952	2.18e-14	1.99e-12	Stfa2	20862	ENSMUSG00000022902	16	36403992	36408457	protein_coding	stefin A2 [Source:MGI Symbol;Acc:MGI:106197]
ENSMUSG00000054404	Slfn5	245.195	1.046	0.136955	7.63753	2.21e-14	2.01e-12	Slfn5	327978	ENSMUSG00000054404	11	82951349	82964840	protein_coding	schlafen 5 [Source:MGI Symbol;Acc:MGI:1329004]
ENSMUSG00000027075	Slc43a1	920.668	0.845172	0.111049	7.61083	2.72e-14	2.46e-12	Slc43a1	72401	ENSMUSG00000027075	2	84838850	84863594	protein_coding	solute carrier family 43, member 1 [Source:MGI Symbol;Acc:MGI:1931352]
ENSMUSG00000031530	Dusp4	758.093	1.10481	0.145753	7.58005	3.45e-14	3.11e-12	Dusp4	319520	ENSMUSG00000031530	8	34807297	34819894	protein_coding	dual specificity phosphatase 4 [Source:MGI Symbol;Acc:MGI:2442191]
ENSMUSG00000034127	Tspan8	134.523	1.56941	0.207084	7.57861	3.49e-14	3.12e-12	Tspan8	216350	ENSMUSG00000034127	10	115816832	115849893	protein_coding	tetraspanin 8 [Source:MGI Symbol;Acc:MGI:2384918]
ENSMUSG00000021281	Tnfaip2	575.247	1.06133	0.141029	7.52561	5.25e-14	4.67e-12	Tnfaip2	21928	ENSMUSG00000021281	12	111442469	111455018	protein_coding	tumor necrosis factor, alpha-induced protein 2 [Source:MGI Symbol;Acc:MGI:104960]
ENSMUSG00000042286	Stab1	8117.03	0.671482	0.0892912	7.52014	5.47e-14	4.84e-12	Stab1	192187	ENSMUSG00000042286	14	31139013	31168641	protein_coding	stabilin 1 [Source:MGI Symbol;Acc:MGI:2178742]
ENSMUSG00000038147	Cd84	128.154	1.11939	0.148893	7.51807	5.56e-14	4.89e-12	Cd84	12523	ENSMUSG00000038147	1	171839697	171890718	protein_coding	CD84 antigen [Source:MGI Symbol;Acc:MGI:1336885]
ENSMUSG00000079227	Ccr5	129.985	1.42338	0.190228	7.4825	7.29e-14	6.39e-12	Ccr5	12774	ENSMUSG00000079227	9	124121543	124147699	protein_coding	chemokine (C-C motif) receptor 5 [Source:MGI Symbol;Acc:MGI:107182]
ENSMUSG00000029373	Pf4	256.92	1.24303	0.166364	7.47171	7.92e-14	6.9e-12	Pf4	56744	ENSMUSG00000029373	5	90772435	90773383	protein_coding	platelet factor 4 [Source:MGI Symbol;Acc:MGI:1888711]
ENSMUSG00000032440	Tgfbr2	3982.31	0.491998	0.0659786	7.45694	8.86e-14	7.68e-12	Tgfbr2	21813	ENSMUSG00000032440	9	116084293	116175360	protein_coding	transforming growth factor, beta receptor II [Source:MGI Symbol;Acc:MGI:98729]
ENSMUSG00000031762	Mt2	712.659	3.5865	0.482307	7.43614	1.04e-13	8.94e-12	Mt2	17750	ENSMUSG00000031762	8	94172664	94173568	protein_coding	metallothionein 2 [Source:MGI Symbol;Acc:MGI:97172]
ENSMUSG00000050106	Tmc8	229.27	0.869388	0.116979	7.43201	1.07e-13	9.18e-12	Tmc8	217356	ENSMUSG00000050106	11	117782076	117793110	protein_coding	transmembrane channel-like gene family 8 [Source:MGI Symbol;Acc:MGI:2669037]
ENSMUSG00000063268	Parp10	537.898	0.985055	0.132972	7.40801	1.28e-13	1.09e-11	Parp10	671535	ENSMUSG00000063268	15	76231174	76243441	protein_coding	poly (ADP-ribose) polymerase family, member 10 [Source:MGI Symbol;Acc:MGI:3712326]
ENSMUSG00000026365	Cfh	3270.39	0.77006	0.104014	7.40344	1.33e-13	1.13e-11	Cfh	12628	ENSMUSG00000026365	1	140084708	140183764	protein_coding	complement component factor h [Source:MGI Symbol;Acc:MGI:88385]
ENSMUSG00000006611	Hfe	537.877	0.48994	0.0662114	7.39963	1.37e-13	1.15e-11	Hfe	15216	ENSMUSG00000006611	13	23702034	23710854	protein_coding	homeostatic iron regulator [Source:MGI Symbol;Acc:MGI:109191]
ENSMUSG00000036943	Rab8b	2246.27	0.429064	0.0580133	7.39596	1.4e-13	1.18e-11	Rab8b	235442	ENSMUSG00000036943	9	66843664	66919687	protein_coding	RAB8B, member RAS oncogene family [Source:MGI Symbol;Acc:MGI:2442982]
ENSMUSG00000068245	Phf11d	91.9939	2.09683	0.28375	7.38968	1.47e-13	1.23e-11	Phf11d	219132	ENSMUSG00000068245	14	59347407	59365470	protein_coding	PHD finger protein 11D [Source:MGI Symbol;Acc:MGI:1277133]
ENSMUSG00000041992	Rapgef5	3538.29	0.433062	0.0587022	7.37726	1.62e-13	1.35e-11	Rapgef5	217944	ENSMUSG00000041992	12	117516479	117759737	protein_coding	Rap guanine nucleotide exchange factor (GEF) 5 [Source:MGI Symbol;Acc:MGI:2444365]
ENSMUSG00000066392	Nrxn3	110.8	0.968747	0.132044	7.33657	2.19e-13	1.82e-11	Nrxn3	18191	ENSMUSG00000066392	12	88722876	90334935	protein_coding	neurexin III [Source:MGI Symbol;Acc:MGI:1096389]
ENSMUSG00000020577	Tspan13	1592.62	-0.403813	0.0550524	-7.33508	2.22e-13	1.83e-11	Tspan13	66109	ENSMUSG00000020577	12	36014557	36042500	protein_coding	tetraspanin 13 [Source:MGI Symbol;Acc:MGI:1913359]
ENSMUSG00000004040	Stat3	5010.58	1.02895	0.140609	7.31781	2.52e-13	2.07e-11	Stat3	20848	ENSMUSG00000004040	11	100885098	100939540	protein_coding	signal transducer and activator of transcription 3 [Source:MGI Symbol;Acc:MGI:103038]
ENSMUSG00000079363	Gbp4	362.947	0.742127	0.101453	7.31498	2.57e-13	2.1e-11	Gbp4	17472	ENSMUSG00000079363	5	105115767	105139586	protein_coding	guanylate binding protein 4 [Source:MGI Symbol;Acc:MGI:97072]
ENSMUSG00000027322	Siglec1	148.18	1.9789	0.271066	7.30043	2.87e-13	2.33e-11	Siglec1	20612	ENSMUSG00000027322	2	131069220	131086765	protein_coding	sialic acid binding Ig-like lectin 1, sialoadhesin [Source:MGI Symbol;Acc:MGI:99668]
ENSMUSG00000001156	Mxd1	932.384	0.949222	0.130506	7.27337	3.51e-13	2.84e-11	Mxd1	17119	ENSMUSG00000001156	6	86647042	86669161	protein_coding	MAX dimerization protein 1 [Source:MGI Symbol;Acc:MGI:96908]
ENSMUSG00000048779	P2ry6	171.313	0.883848	0.121829	7.25483	4.02e-13	3.24e-11	P2ry6	233571	ENSMUSG00000048779	7	100937630	100974649	protein_coding	pyrimidinergic receptor P2Y, G-protein coupled, 6 [Source:MGI Symbol;Acc:MGI:2673874]
ENSMUSG00000039501	Znfx1	1747.22	0.498071	0.068724	7.2474	4.25e-13	3.4e-11	Znfx1	98999	ENSMUSG00000039501	2	167035793	167063015	protein_coding	zinc finger, NFX1-type containing 1 [Source:MGI Symbol;Acc:MGI:2138982]
ENSMUSG00000071714	Csf2rb2	70.5498	1.44749	0.20003	7.23635	4.61e-13	3.68e-11	Csf2rb2	12984	ENSMUSG00000071714	15	78282507	78305721	protein_coding	colony stimulating factor 2 receptor, beta 2, low-affinity (granulocyte-macrophage) [Source:MGI Symbol;Acc:MGI:1339760]
ENSMUSG00000020490	Btnl10	76.7797	4.59409	0.635096	7.2337	4.7e-13	3.73e-11	Btnl10	192194	ENSMUSG00000020490	11	58917908	58927158	protein_coding	butyrophilin-like 10 [Source:MGI Symbol;Acc:MGI:2182073]
ENSMUSG00000003617	Cp	147.828	1.57332	0.217813	7.22324	5.08e-13	4.01e-11	Cp	12870	ENSMUSG00000003617	3	19957054	20009145	protein_coding	ceruloplasmin [Source:MGI Symbol;Acc:MGI:88476]
ENSMUSG00000026202	Tuba4a	1320.25	0.965945	0.133905	7.21368	5.45e-13	4.28e-11	Tuba4a	22145	ENSMUSG00000026202	1	75214228	75219865	protein_coding	tubulin, alpha 4A [Source:MGI Symbol;Acc:MGI:1095410]
ENSMUSG00000039745	Htatip2	493.429	0.514789	0.0714486	7.20503	5.8e-13	4.54e-11	Htatip2	53415	ENSMUSG00000039745	7	49759115	49773975	protein_coding	HIV-1 Tat interactive protein 2 [Source:MGI Symbol;Acc:MGI:1859271]
ENSMUSG00000015340	Cybb	363.142	1.22407	0.169954	7.20238	5.92e-13	4.59e-11	Cybb	13058	ENSMUSG00000015340	X	9435252	9487771	protein_coding	cytochrome b-245, beta polypeptide [Source:MGI Symbol;Acc:MGI:88574]
ENSMUSG00000028599	Tnfrsf1b	366.513	0.90891	0.126193	7.20254	5.91e-13	4.59e-11	Tnfrsf1b	21938	ENSMUSG00000028599	4	145213463	145246870	protein_coding	tumor necrosis factor receptor superfamily, member 1b [Source:MGI Symbol;Acc:MGI:1314883]
ENSMUSG00000061119	Prcp	2017.59	0.390862	0.0543002	7.19817	6.1e-13	4.71e-11	Prcp	72461	ENSMUSG00000061119	7	92874470	92934583	protein_coding	prolylcarboxypeptidase (angiotensinase C) [Source:MGI Symbol;Acc:MGI:1919711]
ENSMUSG00000031583	Wrn	973.114	0.504949	0.0703464	7.17804	7.07e-13	5.43e-11	Wrn	22427	ENSMUSG00000031583	8	33234384	33385527	protein_coding	Werner syndrome RecQ like helicase [Source:MGI Symbol;Acc:MGI:109635]
ENSMUSG00000024781	Lipa	2665.83	0.450111	0.0627242	7.17603	7.18e-13	5.49e-11	Lipa	16889	ENSMUSG00000024781	19	34492318	34527474	protein_coding	lysosomal acid lipase A [Source:MGI Symbol;Acc:MGI:96789]
ENSMUSG00000000804	Usp32	2797.83	0.564848	0.0788126	7.16698	7.67e-13	5.84e-11	Usp32	237898	ENSMUSG00000000804	11	84984442	85140161	protein_coding	ubiquitin specific peptidase 32 [Source:MGI Symbol;Acc:MGI:2144475]
ENSMUSG00000070327	Rnf213	4238.65	1.10703	0.154782	7.15222	8.54e-13	6.47e-11	Rnf213	672511	ENSMUSG00000070327	11	119393100	119487418	protein_coding	ring finger protein 213 [Source:MGI Symbol;Acc:MGI:1289196]
ENSMUSG00000029468	P2rx7	190.546	0.978062	0.136931	7.14275	9.15e-13	6.85e-11	P2rx7	18439	ENSMUSG00000029468	5	122643911	122691432	protein_coding	purinergic receptor P2X, ligand-gated ion channel, 7 [Source:MGI Symbol;Acc:MGI:1339957]
ENSMUSG00000015950	Ncf1	223.343	1.11878	0.156637	7.1425	9.16e-13	6.85e-11	Ncf1	17969	ENSMUSG00000015950	5	134220053	134229625	protein_coding	neutrophil cytosolic factor 1 [Source:MGI Symbol;Acc:MGI:97283]
ENSMUSG00000021756	Il6st	9656.24	0.359416	0.0503139	7.14347	9.1e-13	6.85e-11	Il6st	16195	ENSMUSG00000021756	13	112464070	112510086	protein_coding	interleukin 6 signal transducer [Source:MGI Symbol;Acc:MGI:96560]
ENSMUSG00000067212	H2-T23	203.814	1.18703	0.166291	7.13831	9.45e-13	7.04e-11	H2-T23	15040	ENSMUSG00000067212	17	36029773	36032855	protein_coding	histocompatibility 2, T region locus 23 [Source:MGI Symbol;Acc:MGI:95957]
ENSMUSG00000032350	Gclc	1066.21	0.543194	0.076178	7.1306	9.99e-13	7.41e-11	Gclc	14629	ENSMUSG00000032350	9	77754535	77794485	protein_coding	glutamate-cysteine ligase, catalytic subunit [Source:MGI Symbol;Acc:MGI:104990]
ENSMUSG00000037405	Icam1	956.158	1.45402	0.204024	7.12668	1.03e-12	7.59e-11	Icam1	15894	ENSMUSG00000037405	9	21015985	21028817	protein_coding	intercellular adhesion molecule 1 [Source:MGI Symbol;Acc:MGI:96392]
ENSMUSG00000027495	Fam210b	1127.04	0.912568	0.128631	7.09445	1.3e-12	9.54e-11	Fam210b	67017	ENSMUSG00000027495	2	172345565	172355749	protein_coding	family with sequence similarity 210, member B [Source:MGI Symbol;Acc:MGI:1914267]
ENSMUSG00000027514	Zbp1	33.2201	2.38445	0.336419	7.08773	1.36e-12	9.98e-11	Zbp1	58203	ENSMUSG00000027514	2	173206612	173218923	protein_coding	Z-DNA binding protein 1 [Source:MGI Symbol;Acc:MGI:1927449]
ENSMUSG00000029372	Ppbp	152.289	1.80958	0.255528	7.08173	1.42e-12	1.04e-10	Ppbp	57349	ENSMUSG00000029372	5	90768518	90770063	protein_coding	pro-platelet basic protein [Source:MGI Symbol;Acc:MGI:1888712]
ENSMUSG00000091649	Phf11b	28.6822	2.49567	0.352676	7.07638	1.48e-12	1.07e-10	Phf11b	236451	ENSMUSG00000091649	14	59320964	59341351	protein_coding	PHD finger protein 11B [Source:MGI Symbol;Acc:MGI:3645789]
ENSMUSG00000043953	Ccrl2	152.355	1.2166	0.172158	7.06678	1.59e-12	1.15e-10	Ccrl2	54199	ENSMUSG00000043953	9	111054486	111057519	protein_coding	chemokine (C-C motif) receptor-like 2 [Source:MGI Symbol;Acc:MGI:1920904]
ENSMUSG00000029313	Aff1	2251.67	0.373731	0.05293	7.06085	1.65e-12	1.19e-10	Aff1	17355	ENSMUSG00000029313	5	103692374	103855322	protein_coding	AF4/FMR2 family, member 1 [Source:MGI Symbol;Acc:MGI:1100819]
ENSMUSG00000032802	Srxn1	526.026	0.819403	0.116062	7.06004	1.66e-12	1.19e-10	Srxn1	76650	ENSMUSG00000032802	2	152105516	152111376	protein_coding	sulfiredoxin 1 homolog (S. cerevisiae) [Source:MGI Symbol;Acc:MGI:104971]
ENSMUSG00000030111	A2m	422.678	2.78232	0.394469	7.05333	1.75e-12	1.25e-10	A2m	232345	ENSMUSG00000030111	6	121635376	121679227	protein_coding	alpha-2-macroglobulin [Source:MGI Symbol;Acc:MGI:2449119]
ENSMUSG00000034353	Ramp1	1148.69	-0.724882	0.102832	-7.04921	1.8e-12	1.28e-10	Ramp1	51801	ENSMUSG00000034353	1	91179822	91225196	protein_coding	receptor (calcitonin) activity modifying protein 1 [Source:MGI Symbol;Acc:MGI:1858418]
ENSMUSG00000024677	Ms4a6b	159.486	0.958697	0.13659	7.01879	2.24e-12	1.58e-10	Ms4a6b	69774	ENSMUSG00000024677	19	11516512	11531256	protein_coding	membrane-spanning 4-domains, subfamily A, member 6B [Source:MGI Symbol;Acc:MGI:1917024]
ENSMUSG00000031486	Adgra2	7714.38	0.407642	0.0581744	7.00724	2.43e-12	1.71e-10	Adgra2	78560	ENSMUSG00000031486	8	27085583	27123436	protein_coding	adhesion G protein-coupled receptor A2 [Source:MGI Symbol;Acc:MGI:1925810]
ENSMUSG00000056656	Apol8	142.455	4.69481	0.671282	6.9938	2.68e-12	1.88e-10	Apol8	239552	ENSMUSG00000056656	15	77747798	77757003	protein_coding	apolipoprotein L 8 [Source:MGI Symbol;Acc:MGI:2444921]
ENSMUSG00000017009	Sdc4	2210.94	1.0903	0.156077	6.98564	2.84e-12	1.98e-10	Sdc4	20971	ENSMUSG00000017009	2	164424247	164443887	protein_coding	syndecan 4 [Source:MGI Symbol;Acc:MGI:1349164]
ENSMUSG00000026822	Lcn2	43.193	3.26745	0.468805	6.96975	3.17e-12	2.21e-10	Lcn2	16819	ENSMUSG00000026822	2	32384633	32388252	protein_coding	lipocalin 2 [Source:MGI Symbol;Acc:MGI:96757]
ENSMUSG00000036905	C1qb	913.492	1.00113	0.144266	6.93946	3.94e-12	2.73e-10	C1qb	12260	ENSMUSG00000036905	4	136880129	136886187	protein_coding	complement component 1, q subcomponent, beta polypeptide [Source:MGI Symbol;Acc:MGI:88224]
ENSMUSG00000050288	Fzd2	3899.78	-0.313398	0.0451788	-6.93684	4.01e-12	2.77e-10	Fzd2	57265	ENSMUSG00000050288	11	102604396	102608058	protein_coding	frizzled class receptor 2 [Source:MGI Symbol;Acc:MGI:1888513]
ENSMUSG00000033688	1300017J02Rik	105.165	2.29782	0.331625	6.92897	4.24e-12	2.91e-10	1300017J02Rik	71775	ENSMUSG00000033688	9	103250521	103305082	protein_coding	RIKEN cDNA 1300017J02 gene [Source:MGI Symbol;Acc:MGI:1919025]
ENSMUSG00000026072	Il1r1	1011.16	0.60913	0.0880653	6.9168	4.62e-12	3.16e-10	Il1r1	16177	ENSMUSG00000026072	1	40225080	40317257	protein_coding	interleukin 1 receptor, type I [Source:MGI Symbol;Acc:MGI:96545]
ENSMUSG00000042804	Gpr153	2264.53	-0.463374	0.0670951	-6.90622	4.98e-12	3.39e-10	Gpr153	100129	ENSMUSG00000042804	4	152274232	152285337	protein_coding	G protein-coupled receptor 153 [Source:MGI Symbol;Acc:MGI:1916157]
ENSMUSG00000020300	Cpeb4	3605.27	0.622215	0.090196	6.89848	5.26e-12	3.57e-10	Cpeb4	67579	ENSMUSG00000020300	11	31872211	31935634	protein_coding	cytoplasmic polyadenylation element binding protein 4 [Source:MGI Symbol;Acc:MGI:1914829]
ENSMUSG00000002997	Prkar2b	1363.58	0.400984	0.0582824	6.88001	5.98e-12	4.05e-10	Prkar2b	19088	ENSMUSG00000002997	12	31958476	32061296	protein_coding	protein kinase, cAMP dependent regulatory, type II beta [Source:MGI Symbol;Acc:MGI:97760]
ENSMUSG00000099137	Gm10603	43.3355	1.45968	0.212533	6.86802	6.51e-12	4.38e-10	NA	NA	ENSMUSG00000099137	7	100446737	100474846	antisense	predicted gene 10603 [Source:MGI Symbol;Acc:MGI:3642592]
ENSMUSG00000032737	Inppl1	8292.47	0.494626	0.0721067	6.85965	6.9e-12	4.63e-10	Inppl1	16332	ENSMUSG00000032737	7	101822632	101838229	protein_coding	inositol polyphosphate phosphatase-like 1 [Source:MGI Symbol;Acc:MGI:1333787]
ENSMUSG00000022146	Osmr	472.865	0.699775	0.10221	6.84642	7.57e-12	5.06e-10	Osmr	18414	ENSMUSG00000022146	15	6813577	6874969	protein_coding	oncostatin M receptor [Source:MGI Symbol;Acc:MGI:1330819]
ENSMUSG00000039109	F13a1	1226.47	1.30089	0.190373	6.83337	8.29e-12	5.52e-10	F13a1	74145	ENSMUSG00000039109	13	36867178	37050244	protein_coding	coagulation factor XIII, A1 subunit [Source:MGI Symbol;Acc:MGI:1921395]
ENSMUSG00000020790	Ankfy1	4405.51	0.25362	0.037134	6.82988	8.5e-12	5.63e-10	Ankfy1	11736	ENSMUSG00000020790	11	72690006	72772146	protein_coding	ankyrin repeat and FYVE domain containing 1 [Source:MGI Symbol;Acc:MGI:1337008]
ENSMUSG00000079419	Ms4a6c	89.513	1.05317	0.15421	6.82945	8.52e-12	5.63e-10	Ms4a6c	73656	ENSMUSG00000079419	19	11469366	11482192	protein_coding	membrane-spanning 4-domains, subfamily A, member 6C [Source:MGI Symbol;Acc:MGI:2385644]
ENSMUSG00000037921	Ddx60	204.779	0.967842	0.141955	6.81793	9.24e-12	6.07e-10	Ddx60	234311	ENSMUSG00000037921	8	61928087	62038244	protein_coding	DEAD (Asp-Glu-Ala-Asp) box polypeptide 60 [Source:MGI Symbol;Acc:MGI:2384570]
ENSMUSG00000050721	Plekho2	1180.03	0.609348	0.089436	6.81323	9.54e-12	6.25e-10	Plekho2	102595	ENSMUSG00000050721	9	65552698	65580040	protein_coding	pleckstrin homology domain containing, family O member 2 [Source:MGI Symbol;Acc:MGI:2143132]
ENSMUSG00000031004	Mki67	17309	0.471458	0.0692619	6.80689	9.97e-12	6.48e-10	Mki67	17345	ENSMUSG00000031004	7	135689784	135716361	protein_coding	antigen identified by monoclonal antibody Ki 67 [Source:MGI Symbol;Acc:MGI:106035]
ENSMUSG00000048752	Prss50	15.5161	5.65401	0.830595	6.80717	9.95e-12	6.48e-10	Prss50	235631	ENSMUSG00000048752	9	110857967	110864629	protein_coding	protease, serine 50 [Source:MGI Symbol;Acc:MGI:2447303]
ENSMUSG00000058183	Mmel1	44.0976	1.38816	0.203992	6.80496	1.01e-11	6.55e-10	Mmel1	27390	ENSMUSG00000058183	4	154869585	154895528	protein_coding	membrane metallo-endopeptidase-like 1 [Source:MGI Symbol;Acc:MGI:1351603]
ENSMUSG00000104713	Gbp6	66.5285	2.31519	0.340667	6.79604	1.08e-11	6.94e-10	Gbp6	100702	ENSMUSG00000104713	5	105270702	105293698	protein_coding	guanylate binding protein 6 [Source:MGI Symbol;Acc:MGI:2140937]
ENSMUSG00000085723	Gm15915	18.4487	3.39672	0.500149	6.79142	1.11e-11	7.14e-10	Gm15915	100504069	ENSMUSG00000085723	10	93674218	93683322	antisense	predicted gene 15915 [Source:MGI Symbol;Acc:MGI:3801763]
ENSMUSG00000001542	Ell2	721.197	1.17896	0.173618	6.79053	1.12e-11	7.15e-10	Ell2	192657	ENSMUSG00000001542	13	75706757	75772364	protein_coding	elongation factor RNA polymerase II 2 [Source:MGI Symbol;Acc:MGI:2183438]
ENSMUSG00000010358	Ifi35	315.75	0.885235	0.130443	6.78638	1.15e-11	7.33e-10	Ifi35	70110	ENSMUSG00000010358	11	101448407	101458698	protein_coding	interferon-induced protein 35 [Source:MGI Symbol;Acc:MGI:1917360]
ENSMUSG00000035373	Ccl7	65.408	2.12979	0.313932	6.78423	1.17e-11	7.42e-10	Ccl7	20306	ENSMUSG00000035373	11	82045712	82047525	protein_coding	chemokine (C-C motif) ligand 7 [Source:MGI Symbol;Acc:MGI:99512]
ENSMUSG00000101389	Ms4a4a	67.903	1.36886	0.2025	6.75981	1.38e-11	8.75e-10	Ms4a4a	666907	ENSMUSG00000101389	19	11375523	11392790	protein_coding	membrane-spanning 4-domains, subfamily A, member 4A [Source:MGI Symbol;Acc:MGI:3643932]
ENSMUSG00000007891	Ctsd	9044.34	0.358423	0.053074	6.75327	1.45e-11	9.12e-10	Ctsd	13033	ENSMUSG00000007891	7	142375911	142388038	protein_coding	cathepsin D [Source:MGI Symbol;Acc:MGI:88562]
ENSMUSG00000018983	E2f2	1313.96	0.999781	0.148531	6.73114	1.68e-11	1.06e-09	E2f2	242705	ENSMUSG00000018983	4	136172394	136196057	protein_coding	E2F transcription factor 2 [Source:MGI Symbol;Acc:MGI:1096341]
ENSMUSG00000024079	Eif2ak2	1491.16	0.662756	0.0984897	6.7292	1.71e-11	1.07e-09	Eif2ak2	19106	ENSMUSG00000024079	17	78852564	78882573	protein_coding	eukaryotic translation initiation factor 2-alpha kinase 2 [Source:MGI Symbol;Acc:MGI:1353449]
ENSMUSG00000037849	Ifi206	15.1404	3.07367	0.457563	6.71747	1.85e-11	1.15e-09	Ifi206	102639543	ENSMUSG00000037849	1	173468485	173491041	protein_coding	interferon activated gene 206 [Source:MGI Symbol;Acc:MGI:3646410]
ENSMUSG00000016526	Dyrk3	174.069	1.03796	0.154576	6.71487	1.88e-11	1.17e-09	Dyrk3	226419	ENSMUSG00000016526	1	131127455	131138340	protein_coding	dual-specificity tyrosine-(Y)-phosphorylation regulated kinase 3 [Source:MGI Symbol;Acc:MGI:1330300]
ENSMUSG00000026712	Mrc1	1672.28	0.971569	0.144728	6.71308	1.91e-11	1.18e-09	Mrc1	17533	ENSMUSG00000026712	2	14229392	14332057	protein_coding	mannose receptor, C type 1 [Source:MGI Symbol;Acc:MGI:97142]
ENSMUSG00000030894	Tpp1	3351.94	0.38146	0.0571082	6.6796	2.4e-11	1.47e-09	Tpp1	12751	ENSMUSG00000030894	7	105744811	105752235	protein_coding	tripeptidyl peptidase I [Source:MGI Symbol;Acc:MGI:1336194]
ENSMUSG00000042331	Specc1	2502.83	0.581311	0.0870275	6.67962	2.4e-11	1.47e-09	Specc1	432572	ENSMUSG00000042331	11	61956763	62223013	protein_coding	sperm antigen with calponin homology and coiled-coil domains 1 [Source:MGI Symbol;Acc:MGI:2442356]
ENSMUSG00000054905	Stfa3	17.9139	2.92095	0.437606	6.67485	2.47e-11	1.52e-09	Stfa3	20863	ENSMUSG00000054905	16	36450537	36455392	protein_coding	stefin A3 [Source:MGI Symbol;Acc:MGI:106196]
ENSMUSG00000062312	Erbb2	5969.87	-0.345017	0.0517303	-6.66953	2.57e-11	1.57e-09	Erbb2	13866	ENSMUSG00000062312	11	98412470	98437716	protein_coding	erb-b2 receptor tyrosine kinase 2 [Source:MGI Symbol;Acc:MGI:95410]
ENSMUSG00000044197	Gpr146	1053.7	1.32731	0.199115	6.66603	2.63e-11	1.6e-09	Gpr146	80290	ENSMUSG00000044197	5	139377697	139396415	protein_coding	G protein-coupled receptor 146 [Source:MGI Symbol;Acc:MGI:1933113]
ENSMUSG00000057729	Prtn3	58.2749	2.27576	0.341928	6.65567	2.82e-11	1.71e-09	Prtn3	19152	ENSMUSG00000057729	10	79874476	79883174	protein_coding	proteinase 3 [Source:MGI Symbol;Acc:MGI:893580]
ENSMUSG00000020696	Rffl	380.018	0.787564	0.118343	6.65491	2.83e-11	1.71e-09	Rffl	67338	ENSMUSG00000020696	11	82802449	82871210	protein_coding	ring finger and FYVE like domain containing protein [Source:MGI Symbol;Acc:MGI:1914588]
ENSMUSG00000032698	Lmo2	1247.6	0.561196	0.084337	6.65421	2.85e-11	1.71e-09	Lmo2	16909	ENSMUSG00000032698	2	103957986	103981878	protein_coding	LIM domain only 2 [Source:MGI Symbol;Acc:MGI:102811]
ENSMUSG00000029613	Eif2ak1	1973.32	0.399113	0.0600568	6.64558	3.02e-11	1.81e-09	Eif2ak1	15467	ENSMUSG00000029613	5	143817788	143904251	protein_coding	eukaryotic translation initiation factor 2 alpha kinase 1 [Source:MGI Symbol;Acc:MGI:1353448]
ENSMUSG00000018774	Cd68	186.383	0.98594	0.148469	6.64073	3.12e-11	1.86e-09	Cd68	12514	ENSMUSG00000018774	11	69664213	69666153	protein_coding	CD68 antigen [Source:MGI Symbol;Acc:MGI:88342]
ENSMUSG00000033777	Tlr13	95.8105	1.01315	0.153037	6.62031	3.58e-11	2.13e-09	Tlr13	279572	ENSMUSG00000033777	X	106143204	106160493	protein_coding	toll-like receptor 13 [Source:MGI Symbol;Acc:MGI:3045213]
ENSMUSG00000026480	Ncf2	294.864	0.755481	0.114167	6.61731	3.66e-11	2.17e-09	Ncf2	17970	ENSMUSG00000026480	1	152800194	152836991	protein_coding	neutrophil cytosolic factor 2 [Source:MGI Symbol;Acc:MGI:97284]
ENSMUSG00000071562	Stfa1	71.5809	2.88238	0.437146	6.59362	4.29e-11	2.54e-09	Stfa1	20861	ENSMUSG00000071562	16	36276951	36285373	protein_coding	stefin A1 [Source:MGI Symbol;Acc:MGI:106198]
ENSMUSG00000069763	Tmem100	457.118	0.853379	0.129452	6.59224	4.33e-11	2.55e-09	Tmem100	67888	ENSMUSG00000069763	11	90030348	90036508	protein_coding	transmembrane protein 100 [Source:MGI Symbol;Acc:MGI:1915138]
ENSMUSG00000041378	Cldn5	679.922	-0.796468	0.120839	-6.59117	4.36e-11	2.56e-09	Cldn5	12741	ENSMUSG00000041378	16	18776847	18778262	protein_coding	claudin 5 [Source:MGI Symbol;Acc:MGI:1276112]
ENSMUSG00000029752	Asns	1007.84	0.903155	0.137326	6.57673	4.81e-11	2.81e-09	Asns	27053	ENSMUSG00000029752	6	7675169	7693254	protein_coding	asparagine synthetase [Source:MGI Symbol;Acc:MGI:1350929]
ENSMUSG00000024014	Pim1	1805.7	0.995443	0.151404	6.57474	4.87e-11	2.84e-09	Pim1	18712	ENSMUSG00000024014	17	29490753	29496112	protein_coding	proviral integration site 1 [Source:MGI Symbol;Acc:MGI:97584]
ENSMUSG00000039452	Snx22	47.54	1.47139	0.224094	6.56597	5.17e-11	3e-09	Snx22	382083	ENSMUSG00000039452	9	66065176	66069719	protein_coding	sorting nexin 22 [Source:MGI Symbol;Acc:MGI:2685966]
ENSMUSG00000026656	Fcgr2b	55.443	1.778	0.271351	6.5524	5.66e-11	3.28e-09	Fcgr2b	14130	ENSMUSG00000026656	1	170958617	170976547	protein_coding	Fc receptor, IgG, low affinity IIb [Source:MGI Symbol;Acc:MGI:95499]
ENSMUSG00000032702	Kank1	6515.62	0.437957	0.0668607	6.55029	5.74e-11	3.31e-09	Kank1	107351	ENSMUSG00000032702	19	25236975	25434496	protein_coding	KN motif and ankyrin repeat domains 1 [Source:MGI Symbol;Acc:MGI:2147707]
ENSMUSG00000058587	Tmod3	4510.37	0.368791	0.0563924	6.53973	6.16e-11	3.54e-09	Tmod3	50875	ENSMUSG00000058587	9	75497707	75559657	protein_coding	tropomodulin 3 [Source:MGI Symbol;Acc:MGI:1355315]
ENSMUSG00000038507	Parp12	1051.69	0.579183	0.088669	6.53196	6.49e-11	3.72e-09	Parp12	243771	ENSMUSG00000038507	6	39086410	39118349	protein_coding	poly (ADP-ribose) polymerase family, member 12 [Source:MGI Symbol;Acc:MGI:2143990]
ENSMUSG00000040111	Gramd1b	1719.77	0.562221	0.0861819	6.52365	6.86e-11	3.92e-09	Gramd1b	235283	ENSMUSG00000040111	9	40293233	40531383	protein_coding	GRAM domain containing 1B [Source:MGI Symbol;Acc:MGI:1925037]
ENSMUSG00000092274	Neat1	349.385	1.20319	0.184592	6.51812	7.12e-11	4.05e-09	Neat1	66961	ENSMUSG00000092274	19	5824708	5845478	lincRNA	nuclear paraspeckle assembly transcript 1 (non-protein coding) [Source:MGI Symbol;Acc:MGI:1914211]
ENSMUSG00000020027	Socs2	1061.46	0.517949	0.0794825	6.51652	7.2e-11	4.08e-09	Socs2	216233	ENSMUSG00000020027	10	95385362	95417180	protein_coding	suppressor of cytokine signaling 2 [Source:MGI Symbol;Acc:MGI:1201787]
ENSMUSG00000021675	F2rl2	22.5116	2.13031	0.326924	6.51621	7.21e-11	4.08e-09	F2rl2	14064	ENSMUSG00000021675	13	95696853	95702739	protein_coding	coagulation factor II (thrombin) receptor-like 2 [Source:MGI Symbol;Acc:MGI:1298208]
ENSMUSG00000025492	Ifitm3	1513.64	2.0319	0.31276	6.49667	8.21e-11	4.63e-09	Ifitm3	66141	ENSMUSG00000025492	7	141009586	141010770	protein_coding	interferon induced transmembrane protein 3 [Source:MGI Symbol;Acc:MGI:1913391]
ENSMUSG00000031444	F10	74.2604	1.01073	0.15564	6.494	8.36e-11	4.69e-09	F10	14058	ENSMUSG00000031444	8	13037308	13056676	protein_coding	coagulation factor X [Source:MGI Symbol;Acc:MGI:103107]
ENSMUSG00000046404	Yod1	440.759	0.681557	0.105323	6.47114	9.73e-11	5.44e-09	Yod1	226418	ENSMUSG00000046404	1	130717327	130724358	protein_coding	YOD1 deubiquitinase [Source:MGI Symbol;Acc:MGI:2442596]
ENSMUSG00000032537	Ephb1	217.035	-0.982411	0.152081	-6.45977	1.05e-10	5.85e-09	Ephb1	270190	ENSMUSG00000032537	9	101922128	102354693	protein_coding	Eph receptor B1 [Source:MGI Symbol;Acc:MGI:1096337]
ENSMUSG00000022037	Clu	6426.89	0.684484	0.106077	6.45268	1.1e-10	6.11e-09	Clu	12759	ENSMUSG00000022037	14	65968483	65981547	protein_coding	clusterin [Source:MGI Symbol;Acc:MGI:88423]
ENSMUSG00000024308	Tapbp	1921.34	0.526403	0.0816615	6.44616	1.15e-10	6.36e-09	Tapbp	21356	ENSMUSG00000024308	17	33915899	33929292	protein_coding	TAP binding protein [Source:MGI Symbol;Acc:MGI:1201689]
ENSMUSG00000025647	Shisa5	2067.85	0.330409	0.0512668	6.44488	1.16e-10	6.39e-09	Shisa5	66940	ENSMUSG00000025647	9	109038565	109057777	protein_coding	shisa family member 5 [Source:MGI Symbol;Acc:MGI:1915044]
ENSMUSG00000044393	Dsg2	3976.28	0.396271	0.0615091	6.44248	1.18e-10	6.47e-09	Dsg2	13511	ENSMUSG00000044393	18	20558074	20604521	protein_coding	desmoglein 2 [Source:MGI Symbol;Acc:MGI:1196466]
ENSMUSG00000025877	Hk3	111.827	1.09072	0.169862	6.42121	1.35e-10	7.42e-09	Hk3	212032	ENSMUSG00000025877	13	55005985	55021385	protein_coding	hexokinase 3 [Source:MGI Symbol;Acc:MGI:2670962]
ENSMUSG00000007877	Tcap	2490.79	-0.883366	0.137638	-6.41804	1.38e-10	7.55e-09	Tcap	21393	ENSMUSG00000007877	11	98383811	98384953	protein_coding	titin-cap [Source:MGI Symbol;Acc:MGI:1330233]
ENSMUSG00000031740	Mmp2	7423.69	0.367394	0.0575733	6.38132	1.76e-10	9.57e-09	Mmp2	17390	ENSMUSG00000031740	8	92827291	92853420	protein_coding	matrix metallopeptidase 2 [Source:MGI Symbol;Acc:MGI:97009]
ENSMUSG00000017390	Aldoc	1342.29	0.826717	0.129564	6.38078	1.76e-10	9.58e-09	Aldoc	11676	ENSMUSG00000017390	11	78322968	78327781	protein_coding	aldolase C, fructose-bisphosphate [Source:MGI Symbol;Acc:MGI:101863]
ENSMUSG00000002603	Tgfb1	1659.62	0.500012	0.0784664	6.37231	1.86e-10	1.01e-08	Tgfb1	21803	ENSMUSG00000002603	7	25687002	25705077	protein_coding	transforming growth factor, beta 1 [Source:MGI Symbol;Acc:MGI:98725]
ENSMUSG00000035704	Alg8	559.781	-0.688623	0.108498	-6.3469	2.2e-10	1.19e-08	Alg8	381903	ENSMUSG00000035704	7	97371606	97392185	protein_coding	asparagine-linked glycosylation 8 (alpha-1,3-glucosyltransferase) [Source:MGI Symbol;Acc:MGI:2141959]
ENSMUSG00000029428	Stx2	1468.14	0.552346	0.0870334	6.34636	2.2e-10	1.19e-08	Stx2	13852	ENSMUSG00000029428	5	128984557	129008574	protein_coding	syntaxin 2 [Source:MGI Symbol;Acc:MGI:108059]
ENSMUSG00000038172	Ttc39b	276.97	0.468779	0.0738769	6.34541	2.22e-10	1.19e-08	Ttc39b	69863	ENSMUSG00000038172	4	83220300	83324255	protein_coding	tetratricopeptide repeat domain 39B [Source:MGI Symbol;Acc:MGI:1917113]
ENSMUSG00000056091	St3gal5	2359.25	0.569638	0.0901226	6.32069	2.6e-10	1.39e-08	St3gal5	20454	ENSMUSG00000056091	6	72097592	72154571	protein_coding	ST3 beta-galactoside alpha-2,3-sialyltransferase 5 [Source:MGI Symbol;Acc:MGI:1339963]
ENSMUSG00000023809	Rps6ka2	4301.6	0.39861	0.0631424	6.31287	2.74e-10	1.46e-08	Rps6ka2	20112	ENSMUSG00000023809	17	7170115	7303315	protein_coding	ribosomal protein S6 kinase, polypeptide 2 [Source:MGI Symbol;Acc:MGI:1342290]
ENSMUSG00000003283	Hck	121.519	0.907859	0.144052	6.30229	2.93e-10	1.56e-08	Hck	15162	ENSMUSG00000003283	2	153108468	153151441	protein_coding	hemopoietic cell kinase [Source:MGI Symbol;Acc:MGI:96052]
ENSMUSG00000030046	Bmp10	9233.22	1.88563	0.300107	6.28321	3.32e-10	1.76e-08	Bmp10	12154	ENSMUSG00000030046	6	87428994	87437677	protein_coding	bone morphogenetic protein 10 [Source:MGI Symbol;Acc:MGI:1338820]
ENSMUSG00000057596	Trim30d	16.9024	-2.80691	0.447058	-6.27862	3.42e-10	1.8e-08	Trim30d	209387	ENSMUSG00000057596	7	104470014	104507849	protein_coding	tripartite motif-containing 30D [Source:MGI Symbol;Acc:MGI:3035181]
ENSMUSG00000025887	Casp12	250.568	0.740942	0.118119	6.27285	3.54e-10	1.87e-08	Casp12	12364	ENSMUSG00000025887	9	5345430	5373032	protein_coding	caspase 12 [Source:MGI Symbol;Acc:MGI:1312922]
ENSMUSG00000036352	Ubac1	3128.32	0.397401	0.0633751	6.27061	3.6e-10	1.89e-08	Ubac1	98766	ENSMUSG00000036352	2	25998543	26021747	protein_coding	ubiquitin associated domain containing 1 [Source:MGI Symbol;Acc:MGI:1920995]
ENSMUSG00000064215	Ifi27	541.563	0.669901	0.106886	6.26746	3.67e-10	1.92e-08	Ifi27	52668	ENSMUSG00000064215	12	103434211	103440239	protein_coding	interferon, alpha-inducible protein 27 [Source:MGI Symbol;Acc:MGI:1277180]
ENSMUSG00000045930	Clec14a	2694.2	0.525954	0.0840162	6.26016	3.85e-10	2.01e-08	Clec14a	66864	ENSMUSG00000045930	12	58264720	58269290	protein_coding	C-type lectin domain family 14, member a [Source:MGI Symbol;Acc:MGI:1914114]
ENSMUSG00000051910	Sox6	1147.83	0.571592	0.0913647	6.25616	3.95e-10	2.05e-08	Sox6	20679	ENSMUSG00000051910	7	115470872	116038796	protein_coding	SRY (sex determining region Y)-box 6 [Source:MGI Symbol;Acc:MGI:98368]
ENSMUSG00000036473	Tbc1d24	1219.24	0.502934	0.0806692	6.23452	4.53e-10	2.35e-08	Tbc1d24	224617	ENSMUSG00000036473	17	24175431	24205562	protein_coding	TBC1 domain family, member 24 [Source:MGI Symbol;Acc:MGI:2443456]
ENSMUSG00000049577	Zfpm1	3101.74	0.473756	0.0760685	6.22802	4.72e-10	2.44e-08	Zfpm1	22761	ENSMUSG00000049577	8	122282141	122337251	protein_coding	zinc finger protein, multitype 1 [Source:MGI Symbol;Acc:MGI:1095400]
ENSMUSG00000051375	Pcdh1	1309.36	-0.574578	0.0923014	-6.22502	4.81e-10	2.48e-08	Pcdh1	75599	ENSMUSG00000051375	18	38185914	38212053	protein_coding	protocadherin 1 [Source:MGI Symbol;Acc:MGI:104692]
ENSMUSG00000039997	Ifi203	76.0659	1.39684	0.224441	6.22364	4.86e-10	2.5e-08	Ifi203	15950	ENSMUSG00000039997	1	173920407	173942672	protein_coding	interferon activated gene 203 [Source:MGI Symbol;Acc:MGI:96428]
ENSMUSG00000005465	Il27ra	322.713	0.790131	0.127048	6.21917	5e-10	2.56e-08	Il27ra	50931	ENSMUSG00000005465	8	84030294	84042589	protein_coding	interleukin 27 receptor, alpha [Source:MGI Symbol;Acc:MGI:1355318]
ENSMUSG00000078853	Igtp	294.602	1.1573	0.186347	6.21047	5.28e-10	2.7e-08	Igtp	16145	ENSMUSG00000078853	11	58199556	58207591	protein_coding	interferon gamma induced GTPase [Source:MGI Symbol;Acc:MGI:107729]
ENSMUSG00000007379	Dennd2c	493.1	0.857651	0.138357	6.19884	5.69e-10	2.9e-08	Dennd2c	329727	ENSMUSG00000007379	3	103102604	103169769	protein_coding	DENN/MADD domain containing 2C [Source:MGI Symbol;Acc:MGI:3036254]
ENSMUSG00000023830	Igf2r	128524	0.45858	0.0740126	6.19598	5.79e-10	2.94e-08	Igf2r	16004	ENSMUSG00000023830	17	12682406	12769664	protein_coding	insulin-like growth factor 2 receptor [Source:MGI Symbol;Acc:MGI:96435]
ENSMUSG00000073411	H2-D1	1460.27	0.643141	0.104106	6.17773	6.5e-10	3.29e-08	H2-D1	14964	ENSMUSG00000073411	17	35262730	35267499	protein_coding	histocompatibility 2, D region locus 1 [Source:MGI Symbol;Acc:MGI:95896]
ENSMUSG00000046618	Olfml2a	1791.01	0.687933	0.111501	6.16977	6.84e-10	3.45e-08	Olfml2a	241327	ENSMUSG00000046618	2	38931978	38963753	protein_coding	olfactomedin-like 2A [Source:MGI Symbol;Acc:MGI:2444741]
ENSMUSG00000037287	Tbcel	1680.42	0.638931	0.103587	6.16805	6.91e-10	3.48e-08	Tbcel	272589	ENSMUSG00000037287	9	42412316	42507809	protein_coding	tubulin folding cofactor E-like [Source:MGI Symbol;Acc:MGI:1925543]
ENSMUSG00000041046	Ramp3	138.673	1.28526	0.208859	6.15369	7.57e-10	3.8e-08	Ramp3	56089	ENSMUSG00000041046	11	6658521	6677475	protein_coding	receptor (calcitonin) activity modifying protein 3 [Source:MGI Symbol;Acc:MGI:1860292]
ENSMUSG00000022564	Grina	2832.1	0.609813	0.0991733	6.14896	7.8e-10	3.9e-08	Grina	66168	ENSMUSG00000022564	15	76246764	76249904	protein_coding	glutamate receptor, ionotropic, N-methyl D-aspartate-associated protein 1 (glutamate binding) [Source:MGI Symbol;Acc:MGI:1913418]
ENSMUSG00000016534	Lamp2	11395.6	0.351378	0.0571912	6.14392	8.05e-10	4.01e-08	Lamp2	16784	ENSMUSG00000016534	X	38401357	38456454	protein_coding	lysosomal-associated membrane protein 2 [Source:MGI Symbol;Acc:MGI:96748]
ENSMUSG00000061436	Hipk2	1968.39	0.357319	0.0581795	6.14166	8.17e-10	4.06e-08	Hipk2	15258	ENSMUSG00000061436	6	38694390	38876165	protein_coding	homeodomain interacting protein kinase 2 [Source:MGI Symbol;Acc:MGI:1314872]
ENSMUSG00000040522	Tlr8	33.8485	1.40705	0.229226	6.13827	8.34e-10	4.14e-08	Tlr8	170744	ENSMUSG00000040522	X	167242696	167264329	protein_coding	toll-like receptor 8 [Source:MGI Symbol;Acc:MGI:2176887]
ENSMUSG00000020932	Gfap	36.0567	2.03254	0.331228	6.13638	8.44e-10	4.17e-08	Gfap	14580	ENSMUSG00000020932	11	102887336	102900912	protein_coding	glial fibrillary acidic protein [Source:MGI Symbol;Acc:MGI:95697]
ENSMUSG00000082101	Slfn14	24.7458	2.64267	0.431577	6.12328	9.17e-10	4.52e-08	Slfn14	237890	ENSMUSG00000082101	11	83275110	83286726	protein_coding	schlafen 14 [Source:MGI Symbol;Acc:MGI:2684866]
ENSMUSG00000020846	Rflnb	917.772	-0.63196	0.103449	-6.1089	1e-09	4.93e-08	Rflnb	76566	ENSMUSG00000020846	11	76019194	76027782	protein_coding	refilin B [Source:MGI Symbol;Acc:MGI:1923816]
ENSMUSG00000050157	Gm867	48.4403	1.8721	0.306823	6.10158	1.05e-09	5.15e-08	Gm867	333670	ENSMUSG00000050157	10	75937723	75940672	protein_coding	predicted gene 867 [Source:MGI Symbol;Acc:MGI:2685713]
ENSMUSG00000015290	Ubl4a	1969.25	-0.282704	0.0463514	-6.09914	1.07e-09	5.21e-08	Ubl4a	27643	ENSMUSG00000015290	X	74365718	74373218	protein_coding	ubiquitin-like 4A [Source:MGI Symbol;Acc:MGI:95049]
ENSMUSG00000033965	Slc16a2	2676.97	0.384815	0.0631054	6.09797	1.07e-09	5.23e-08	Slc16a2	20502	ENSMUSG00000033965	X	103697414	103821983	protein_coding	solute carrier family 16 (monocarboxylic acid transporters), member 2 [Source:MGI Symbol;Acc:MGI:1203732]
ENSMUSG00000020309	Chac2	355.029	0.537764	0.0882869	6.0911	1.12e-09	5.45e-08	Chac2	68044	ENSMUSG00000020309	11	30976707	30986350	protein_coding	ChaC, cation transport regulator 2 [Source:MGI Symbol;Acc:MGI:1915294]
ENSMUSG00000035778	Ggta1	3943.12	0.417144	0.0684965	6.09	1.13e-09	5.47e-08	Ggta1	14594	ENSMUSG00000035778	2	35400179	35463231	protein_coding	glycoprotein galactosyltransferase alpha 1, 3 [Source:MGI Symbol;Acc:MGI:95704]
ENSMUSG00000022667	Cd200r1	56.0735	0.999907	0.164338	6.08446	1.17e-09	5.64e-08	Cd200r1	57781	ENSMUSG00000022667	16	44765736	44794978	protein_coding	CD200 receptor 1 [Source:MGI Symbol;Acc:MGI:1889024]
ENSMUSG00000049502	Dtx3l	962.105	0.686905	0.112995	6.07907	1.21e-09	5.82e-08	Dtx3l	209200	ENSMUSG00000049502	16	35926511	35939151	protein_coding	deltex 3-like, E3 ubiquitin ligase [Source:MGI Symbol;Acc:MGI:2656973]
ENSMUSG00000032131	Abcg4	229.965	0.64061	0.105607	6.066	1.31e-09	6.3e-08	Abcg4	192663	ENSMUSG00000032131	9	44273188	44288615	protein_coding	ATP binding cassette subfamily G member 4 [Source:MGI Symbol;Acc:MGI:1890594]
ENSMUSG00000070469	Adamtsl3	165.799	-1.37318	0.226589	-6.06022	1.36e-09	6.51e-08	Adamtsl3	269959	ENSMUSG00000070469	7	82335694	82614450	protein_coding	ADAMTS-like 3 [Source:MGI Symbol;Acc:MGI:3028499]
ENSMUSG00000040552	C3ar1	284.032	0.864686	0.142703	6.05933	1.37e-09	6.53e-08	C3ar1	12267	ENSMUSG00000040552	6	122847138	122856161	protein_coding	complement component 3a receptor 1 [Source:MGI Symbol;Acc:MGI:1097680]
ENSMUSG00000058715	Fcer1g	209.96	0.779696	0.12876	6.05543	1.4e-09	6.63e-08	Fcer1g	14127	ENSMUSG00000058715	1	171229572	171234365	protein_coding	Fc receptor, IgE, high affinity I, gamma polypeptide [Source:MGI Symbol;Acc:MGI:95496]
ENSMUSG00000030748	Il4ra	630.188	0.821276	0.135623	6.05558	1.4e-09	6.63e-08	Il4ra	16190	ENSMUSG00000030748	7	125552120	125579474	protein_coding	interleukin 4 receptor, alpha [Source:MGI Symbol;Acc:MGI:105367]
ENSMUSG00000051510	Mafg	2185.04	0.52087	0.0860116	6.05581	1.4e-09	6.63e-08	Mafg	17134	ENSMUSG00000051510	11	120625117	120633600	protein_coding	v-maf musculoaponeurotic fibrosarcoma oncogene family, protein G (avian) [Source:MGI Symbol;Acc:MGI:96911]
ENSMUSG00000002111	Spi1	200.047	0.803159	0.13266	6.05428	1.41e-09	6.66e-08	Spi1	20375	ENSMUSG00000002111	2	91082390	91115756	protein_coding	spleen focus forming virus (SFFV) proviral integration oncogene [Source:MGI Symbol;Acc:MGI:98282]
ENSMUSG00000039252	Lgi2	817.332	-0.519365	0.0860774	-6.0337	1.6e-09	7.54e-08	Lgi2	246316	ENSMUSG00000039252	5	52533517	52566462	protein_coding	leucine-rich repeat LGI family, member 2 [Source:MGI Symbol;Acc:MGI:2180196]
ENSMUSG00000021190	Lgmn	4587.03	0.56683	0.0939872	6.03093	1.63e-09	7.65e-08	Lgmn	19141	ENSMUSG00000021190	12	102394084	102439813	protein_coding	legumain [Source:MGI Symbol;Acc:MGI:1330838]
ENSMUSG00000078956	Gm14221	48.2006	1.36925	0.22708	6.02981	1.64e-09	7.69e-08	NA	NA	ENSMUSG00000078956	2	160568379	160619971	lincRNA	predicted gene 14221 [Source:MGI Symbol;Acc:MGI:3650696]
ENSMUSG00000030287	Itpr2	2580.69	0.34036	0.0564833	6.02585	1.68e-09	7.85e-08	Itpr2	16439	ENSMUSG00000030287	6	146108299	146502223	protein_coding	inositol 1,4,5-triphosphate receptor 2 [Source:MGI Symbol;Acc:MGI:99418]
ENSMUSG00000001418	Glmp	2112.24	0.370512	0.0615291	6.02173	1.73e-09	8.04e-08	Glmp	56700	ENSMUSG00000001418	3	88325023	88331313	protein_coding	glycosylated lysosomal membrane protein [Source:MGI Symbol;Acc:MGI:1913318]
ENSMUSG00000032359	Ctsh	994.984	0.384785	0.0639696	6.01512	1.8e-09	8.35e-08	Ctsh	13036	ENSMUSG00000032359	9	90054152	90076089	protein_coding	cathepsin H [Source:MGI Symbol;Acc:MGI:107285]
ENSMUSG00000073542	Cep76	1032.36	0.407634	0.0679011	6.00334	1.93e-09	8.95e-08	Cep76	225659	ENSMUSG00000073542	18	67617800	67641336	protein_coding	centrosomal protein 76 [Source:MGI Symbol;Acc:MGI:1923401]
ENSMUSG00000056116	H2-T22	427.49	0.581533	0.0970512	5.99203	2.07e-09	9.57e-08	H2-T22	15039	ENSMUSG00000056116	17	36037128	36042747	protein_coding	histocompatibility 2, T region locus 22 [Source:MGI Symbol;Acc:MGI:95956]
ENSMUSG00000053113	Socs3	398.059	0.837499	0.139787	5.99125	2.08e-09	9.59e-08	Socs3	12702	ENSMUSG00000053113	11	117966079	117970047	protein_coding	suppressor of cytokine signaling 3 [Source:MGI Symbol;Acc:MGI:1201791]
ENSMUSG00000004730	Adgre1	523.392	0.830104	0.138997	5.9721	2.34e-09	1.08e-07	Adgre1	13733	ENSMUSG00000004730	17	57358691	57483527	protein_coding	adhesion G protein-coupled receptor E1 [Source:MGI Symbol;Acc:MGI:106912]
ENSMUSG00000025804	Ccr1	128.878	0.7926	0.132791	5.9688	2.39e-09	1.09e-07	Ccr1	12768	ENSMUSG00000025804	9	123962124	123968692	protein_coding	chemokine (C-C motif) receptor 1 [Source:MGI Symbol;Acc:MGI:104618]
ENSMUSG00000019278	Dpep1	276.107	0.933033	0.156492	5.96217	2.49e-09	1.14e-07	Dpep1	13479	ENSMUSG00000019278	8	123186242	123201812	protein_coding	dipeptidase 1 [Source:MGI Symbol;Acc:MGI:94917]
ENSMUSG00000053175	Bcl3	88.6807	0.98694	0.165859	5.95049	2.67e-09	1.22e-07	Bcl3	12051	ENSMUSG00000053175	7	19808462	19822770	protein_coding	B cell leukemia/lymphoma 3 [Source:MGI Symbol;Acc:MGI:88140]
ENSMUSG00000004319	Clcn3	3320.14	0.547009	0.0919981	5.94588	2.75e-09	1.25e-07	Clcn3	12725	ENSMUSG00000004319	8	60910389	60983300	protein_coding	chloride channel, voltage-sensitive 3 [Source:MGI Symbol;Acc:MGI:103555]
ENSMUSG00000020354	Sgcd	617.983	0.630265	0.106005	5.94565	2.75e-09	1.25e-07	Sgcd	24052	ENSMUSG00000020354	11	46896253	47988969	protein_coding	sarcoglycan, delta (dystrophin-associated glycoprotein) [Source:MGI Symbol;Acc:MGI:1346525]
ENSMUSG00000031877	Ces2g	184.626	0.850689	0.143092	5.94506	2.76e-09	1.25e-07	Ces2g	72361	ENSMUSG00000031877	8	104961718	104969537	protein_coding	carboxylesterase 2G [Source:MGI Symbol;Acc:MGI:1919611]
ENSMUSG00000028339	Col15a1	2638.92	-0.797457	0.134365	-5.935	2.94e-09	1.32e-07	Col15a1	12819	ENSMUSG00000028339	4	47208161	47313167	protein_coding	collagen, type XV, alpha 1 [Source:MGI Symbol;Acc:MGI:88449]
ENSMUSG00000041936	Agrn	17057.8	0.321297	0.0542216	5.92562	3.11e-09	1.4e-07	Agrn	11603	ENSMUSG00000041936	4	156165290	156197488	protein_coding	agrin [Source:MGI Symbol;Acc:MGI:87961]
ENSMUSG00000017561	Crlf3	1560.2	0.327237	0.0552371	5.92422	3.14e-09	1.41e-07	Crlf3	54394	ENSMUSG00000017561	11	80046493	80080991	protein_coding	cytokine receptor-like factor 3 [Source:MGI Symbol;Acc:MGI:1860086]
ENSMUSG00000025232	Hexa	3323.66	0.491407	0.0830035	5.92032	3.21e-09	1.44e-07	Hexa	15211	ENSMUSG00000025232	9	59539540	59565109	protein_coding	hexosaminidase A [Source:MGI Symbol;Acc:MGI:96073]
ENSMUSG00000052544	St6galnac3	1013.56	0.59835	0.101322	5.90545	3.52e-09	1.57e-07	St6galnac3	20447	ENSMUSG00000052544	3	153198266	153725174	protein_coding	ST6 (alpha-N-acetyl-neuraminyl-2,3-beta-galactosyl-1,3)-N-acetylgalactosaminide alpha-2,6-sialyltransferase 3 [Source:MGI Symbol;Acc:MGI:1341828]
ENSMUSG00000028270	Gbp2	258.928	1.19894	0.203539	5.89047	3.85e-09	1.71e-07	Gbp2	14469	ENSMUSG00000028270	3	142620602	142638008	protein_coding	guanylate binding protein 2 [Source:MGI Symbol;Acc:MGI:102772]
ENSMUSG00000056737	Capg	604.845	0.522593	0.0887282	5.88982	3.87e-09	1.72e-07	Capg	12332	ENSMUSG00000056737	6	72544391	72562983	protein_coding	capping protein (actin filament), gelsolin-like [Source:MGI Symbol;Acc:MGI:1098259]
ENSMUSG00000005672	Kit	1584.72	0.651752	0.110714	5.88682	3.94e-09	1.74e-07	Kit	16590	ENSMUSG00000005672	5	75574916	75656722	protein_coding	KIT proto-oncogene receptor tyrosine kinase [Source:MGI Symbol;Acc:MGI:96677]
ENSMUSG00000043079	Synpo	3480.65	0.471557	0.0801004	5.88708	3.93e-09	1.74e-07	Synpo	104027	ENSMUSG00000043079	18	60593973	60660142	protein_coding	synaptopodin [Source:MGI Symbol;Acc:MGI:1099446]
ENSMUSG00000030148	Clec4a2	56.8522	1.16531	0.198175	5.88019	4.1e-09	1.8e-07	Clec4a2	26888	ENSMUSG00000030148	6	123106428	123143999	protein_coding	C-type lectin domain family 4, member a2 [Source:MGI Symbol;Acc:MGI:1349412]
ENSMUSG00000012519	Mlkl	171.744	1.09158	0.185728	5.87727	4.17e-09	1.83e-07	Mlkl	74568	ENSMUSG00000012519	8	111311797	111338177	protein_coding	mixed lineage kinase domain-like [Source:MGI Symbol;Acc:MGI:1921818]
ENSMUSG00000064225	Paqr9	218.704	0.825802	0.140646	5.8715	4.32e-09	1.89e-07	Paqr9	75552	ENSMUSG00000064225	9	95559657	95568023	protein_coding	progestin and adipoQ receptor family member IX [Source:MGI Symbol;Acc:MGI:1922802]
ENSMUSG00000030990	Pgap2	895.174	-0.313857	0.0535787	-5.85786	4.69e-09	2.05e-07	Pgap2	233575	ENSMUSG00000030990	7	102210208	102238567	protein_coding	post-GPI attachment to proteins 2 [Source:MGI Symbol;Acc:MGI:2385286]
ENSMUSG00000020125	Elane	19.3004	3.25372	0.555591	5.85633	4.73e-09	2.06e-07	Elane	50701	ENSMUSG00000020125	10	79886247	79888215	protein_coding	elastase, neutrophil expressed [Source:MGI Symbol;Acc:MGI:2679229]
ENSMUSG00000030217	Art4	1012.65	0.492488	0.0841771	5.85062	4.9e-09	2.13e-07	Art4	109978	ENSMUSG00000030217	6	136848451	136857733	protein_coding	ADP-ribosyltransferase 4 [Source:MGI Symbol;Acc:MGI:1202710]
ENSMUSG00000047330	Kcne4	293.281	0.709876	0.121453	5.84487	5.07e-09	2.2e-07	Kcne4	57814	ENSMUSG00000047330	1	78816758	78820028	protein_coding	potassium voltage-gated channel, Isk-related subfamily, gene 4 [Source:MGI Symbol;Acc:MGI:1891125]
ENSMUSG00000022490	Ppp1r1a	1098.3	-0.524211	0.0897857	-5.83847	5.27e-09	2.28e-07	Ppp1r1a	58200	ENSMUSG00000022490	15	103530279	103538003	protein_coding	protein phosphatase 1, regulatory inhibitor subunit 1A [Source:MGI Symbol;Acc:MGI:1889595]
ENSMUSG00000024681	Ms4a3	10.2352	3.62848	0.621565	5.83764	5.29e-09	2.28e-07	Ms4a3	170813	ENSMUSG00000024681	19	11629496	11640851	protein_coding	membrane-spanning 4-domains, subfamily A, member 3 [Source:MGI Symbol;Acc:MGI:2158468]
ENSMUSG00000040829	Zmynd15	127.376	0.810442	0.138878	5.83565	5.36e-09	2.3e-07	Zmynd15	574428	ENSMUSG00000040829	11	70459433	70466202	protein_coding	zinc finger, MYND-type containing 15 [Source:MGI Symbol;Acc:MGI:3603821]
ENSMUSG00000036908	Unc93b1	619.687	0.623633	0.106983	5.82925	5.57e-09	2.39e-07	Unc93b1	54445	ENSMUSG00000036908	19	3935186	3949340	protein_coding	unc-93 homolog B1, TLR signaling regulator [Source:MGI Symbol;Acc:MGI:1859307]
ENSMUSG00000061175	Fnip2	1135.45	0.896224	0.154039	5.81818	5.95e-09	2.55e-07	Fnip2	329679	ENSMUSG00000061175	3	79455974	79567796	protein_coding	folliculin interacting protein 2 [Source:MGI Symbol;Acc:MGI:2683054]
ENSMUSG00000051855	Mest	61824.6	0.53551	0.0921122	5.81367	6.11e-09	2.61e-07	Mest	17294	ENSMUSG00000051855	6	30723547	30748465	protein_coding	mesoderm specific transcript [Source:MGI Symbol;Acc:MGI:96968]
ENSMUSG00000055447	Cd47	2680.22	0.817389	0.14077	5.80655	6.38e-09	2.72e-07	Cd47	16423	ENSMUSG00000055447	16	49800533	49915010	protein_coding	CD47 antigen (Rh-related antigen, integrin-associated signal transducer) [Source:MGI Symbol;Acc:MGI:96617]
ENSMUSG00000025993	Slc40a1	1291.88	0.654402	0.112746	5.80422	6.47e-09	2.75e-07	Slc40a1	53945	ENSMUSG00000025993	1	45908068	45926523	protein_coding	solute carrier family 40 (iron-regulated transporter), member 1 [Source:MGI Symbol;Acc:MGI:1315204]
ENSMUSG00000015363	Trabd	2458.85	-0.354386	0.0610735	-5.80262	6.53e-09	2.77e-07	Trabd	67976	ENSMUSG00000015363	15	89075124	89087077	protein_coding	TraB domain containing [Source:MGI Symbol;Acc:MGI:1915226]
ENSMUSG00000051839	Gypa	1407.01	2.37985	0.410213	5.8015	6.57e-09	2.78e-07	Gypa	14934	ENSMUSG00000051839	8	80493781	80510542	protein_coding	glycophorin A [Source:MGI Symbol;Acc:MGI:95880]
ENSMUSG00000040726	Hesx1	12.6011	2.46866	0.426049	5.79431	6.86e-09	2.89e-07	Hesx1	15209	ENSMUSG00000040726	14	26994416	27002329	protein_coding	homeobox gene expressed in ES cells [Source:MGI Symbol;Acc:MGI:96071]
ENSMUSG00000033792	Atp7a	1283.49	0.472626	0.0816205	5.79053	7.02e-09	2.95e-07	Atp7a	11977	ENSMUSG00000033792	X	106027276	106124926	protein_coding	ATPase, Cu++ transporting, alpha polypeptide [Source:MGI Symbol;Acc:MGI:99400]
ENSMUSG00000078606	Gm4070	11.7718	2.9198	0.504392	5.78874	7.09e-09	2.97e-07	Gm4070	100042856	ENSMUSG00000078606	7	105895139	105953967	protein_coding	predicted gene 4070 [Source:MGI Symbol;Acc:MGI:3782245]
ENSMUSG00000038178	Slc43a2	526.141	0.599217	0.103538	5.7874	7.15e-09	2.99e-07	Slc43a2	215113	ENSMUSG00000038178	11	75531694	75577575	protein_coding	solute carrier family 43, member 2 [Source:MGI Symbol;Acc:MGI:2442746]
ENSMUSG00000071226	Cecr2	302.206	0.727851	0.125907	5.78088	7.43e-09	3.1e-07	Cecr2	330409	ENSMUSG00000071226	6	120666369	120771190	protein_coding	CECR2, histone acetyl-lysine reader [Source:MGI Symbol;Acc:MGI:1923799]
ENSMUSG00000003534	Ddr1	12877.4	-0.297723	0.0515183	-5.77898	7.52e-09	3.13e-07	Ddr1	12305	ENSMUSG00000003534	17	35681567	35704621	protein_coding	discoidin domain receptor family, member 1 [Source:MGI Symbol;Acc:MGI:99216]
ENSMUSG00000028318	Polr1e	1314.98	-0.773487	0.133929	-5.77536	7.68e-09	3.19e-07	Polr1e	64424	ENSMUSG00000028318	4	45018583	45036565	protein_coding	polymerase (RNA) I polypeptide E [Source:MGI Symbol;Acc:MGI:1929022]
ENSMUSG00000019122	Ccl9	119.249	1.15142	0.199485	5.77196	7.84e-09	3.25e-07	Ccl9	20308	ENSMUSG00000019122	11	83572919	83578636	protein_coding	chemokine (C-C motif) ligand 9 [Source:MGI Symbol;Acc:MGI:104533]
ENSMUSG00000036887	C1qa	574.228	0.910532	0.15778	5.77091	7.88e-09	3.26e-07	C1qa	12259	ENSMUSG00000036887	4	136895917	136898803	protein_coding	complement component 1, q subcomponent, alpha polypeptide [Source:MGI Symbol;Acc:MGI:88223]
ENSMUSG00000039787	Cercam	1010.11	0.567853	0.0984149	5.76999	7.93e-09	3.27e-07	Cercam	99151	ENSMUSG00000039787	2	29869164	29882840	protein_coding	cerebral endothelial cell adhesion molecule [Source:MGI Symbol;Acc:MGI:2139134]
ENSMUSG00000035246	Pcyt1b	267.409	0.624518	0.108342	5.7643	8.2e-09	3.37e-07	Pcyt1b	236899	ENSMUSG00000035246	X	93654863	93749951	protein_coding	phosphate cytidylyltransferase 1, choline, beta isoform [Source:MGI Symbol;Acc:MGI:2147987]
ENSMUSG00000022440	C1qtnf6	2791.82	0.267343	0.0464187	5.75938	8.44e-09	3.46e-07	C1qtnf6	72709	ENSMUSG00000022440	15	78523346	78531416	protein_coding	C1q and tumor necrosis factor related protein 6 [Source:MGI Symbol;Acc:MGI:1919959]
ENSMUSG00000046688	Tifa	179.628	0.904617	0.15729	5.75127	8.86e-09	3.62e-07	Tifa	211550	ENSMUSG00000046688	3	127789805	127832164	protein_coding	TRAF-interacting protein with forkhead-associated domain [Source:MGI Symbol;Acc:MGI:2182965]
ENSMUSG00000059900	Tmem40	56.5013	1.60418	0.278932	5.75114	8.86e-09	3.62e-07	Tmem40	94346	ENSMUSG00000059900	6	115729131	115762410	protein_coding	transmembrane protein 40 [Source:MGI Symbol;Acc:MGI:2137870]
ENSMUSG00000042599	Kdm7a	1758.46	0.982659	0.170901	5.74986	8.93e-09	3.64e-07	Kdm7a	338523	ENSMUSG00000042599	6	39136623	39206789	protein_coding	lysine (K)-specific demethylase 7A [Source:MGI Symbol;Acc:MGI:2443388]
ENSMUSG00000090523	Gypc	2024.49	0.498458	0.0867121	5.74842	9.01e-09	3.66e-07	Gypc	71683	ENSMUSG00000090523	18	32528322	32560034	protein_coding	glycophorin C [Source:MGI Symbol;Acc:MGI:1098566]
ENSMUSG00000032661	Oas3	65.8507	2.32861	0.405316	5.74516	9.18e-09	3.72e-07	Oas3	246727	ENSMUSG00000032661	5	120753098	120777661	protein_coding	2'-5' oligoadenylate synthetase 3 [Source:MGI Symbol;Acc:MGI:2180850]
ENSMUSG00000028949	Smarcd3	2093.29	-0.4461	0.0777298	-5.73912	9.52e-09	3.85e-07	Smarcd3	66993	ENSMUSG00000028949	5	24590818	24624411	protein_coding	SWI/SNF related, matrix associated, actin dependent regulator of chromatin, subfamily d, member 3 [Source:MGI Symbol;Acc:MGI:1914243]
ENSMUSG00000044583	Tlr7	96.6846	0.826579	0.144282	5.72891	1.01e-08	4.08e-07	Tlr7	170743	ENSMUSG00000044583	X	167304929	167330558	protein_coding	toll-like receptor 7 [Source:MGI Symbol;Acc:MGI:2176882]
ENSMUSG00000019838	Slc16a10	1528.31	0.43096	0.0753618	5.71854	1.07e-08	4.32e-07	Slc16a10	72472	ENSMUSG00000019838	10	40033532	40142258	protein_coding	solute carrier family 16 (monocarboxylic acid transporters), member 10 [Source:MGI Symbol;Acc:MGI:1919722]
ENSMUSG00000091898	Tnnc1	50112.9	-0.481944	0.0843054	-5.71664	1.09e-08	4.36e-07	Tnnc1	21924	ENSMUSG00000091898	14	31208312	31211729	protein_coding	troponin C, cardiac/slow skeletal [Source:MGI Symbol;Acc:MGI:98779]
ENSMUSG00000031400	G6pdx	953.052	0.357784	0.0626175	5.71381	1.1e-08	4.43e-07	G6pdx	14381	ENSMUSG00000031400	X	74409483	74429194	protein_coding	glucose-6-phosphate dehydrogenase X-linked [Source:MGI Symbol;Acc:MGI:105979]
ENSMUSG00000047415	Gpr68	373.093	-0.591685	0.103632	-5.7095	1.13e-08	4.53e-07	Gpr68	238377	ENSMUSG00000047415	12	100876682	100908198	protein_coding	G protein-coupled receptor 68 [Source:MGI Symbol;Acc:MGI:2441763]
ENSMUSG00000004609	Cd33	109.624	0.903821	0.158387	5.70641	1.15e-08	4.6e-07	Cd33	12489	ENSMUSG00000004609	7	43524216	43544428	protein_coding	CD33 antigen [Source:MGI Symbol;Acc:MGI:99440]
ENSMUSG00000027199	Gatm	190.405	0.6085	0.1067	5.70292	1.18e-08	4.68e-07	Gatm	67092	ENSMUSG00000027199	2	122594467	122611303	protein_coding	glycine amidinotransferase (L-arginine:glycine amidinotransferase) [Source:MGI Symbol;Acc:MGI:1914342]
ENSMUSG00000024427	Spry4	976.752	0.483472	0.0847799	5.70268	1.18e-08	4.68e-07	Spry4	24066	ENSMUSG00000024427	18	38586247	38601415	protein_coding	sprouty RTK signaling antagonist 4 [Source:MGI Symbol;Acc:MGI:1345144]
ENSMUSG00000022817	Itgb5	8351.65	0.437513	0.0767868	5.69776	1.21e-08	4.81e-07	Itgb5	16419	ENSMUSG00000022817	16	33829665	33949338	protein_coding	integrin beta 5 [Source:MGI Symbol;Acc:MGI:96614]
ENSMUSG00000025175	Fn3k	411.157	1.08416	0.190823	5.68151	1.34e-08	5.27e-07	Fn3k	63828	ENSMUSG00000025175	11	121434913	121450491	protein_coding	fructosamine 3 kinase [Source:MGI Symbol;Acc:MGI:1926834]
ENSMUSG00000066861	Oas1g	12.4411	3.09352	0.544541	5.68097	1.34e-08	5.28e-07	Oas1g	23960	ENSMUSG00000066861	5	120876142	120887613	protein_coding	2'-5' oligoadenylate synthetase 1G [Source:MGI Symbol;Acc:MGI:97429]
ENSMUSG00000035248	Tut7	2880.54	0.342769	0.0603894	5.67598	1.38e-08	5.42e-07	Tut7	214290	ENSMUSG00000035248	13	59771561	59823147	protein_coding	terminal uridylyl transferase 7 [Source:MGI Symbol;Acc:MGI:2387179]
ENSMUSG00000024300	Myo1f	253.819	0.618683	0.109287	5.66109	1.5e-08	5.9e-07	Myo1f	17916	ENSMUSG00000024300	17	33555707	33607764	protein_coding	myosin IF [Source:MGI Symbol;Acc:MGI:107711]
ENSMUSG00000025728	Pigq	3397.85	0.320706	0.0567058	5.6556	1.55e-08	6.08e-07	Pigq	14755	ENSMUSG00000025728	17	25926421	25944936	protein_coding	phosphatidylinositol glycan anchor biosynthesis, class Q [Source:MGI Symbol;Acc:MGI:1333114]
ENSMUSG00000021451	Sema4d	1889.98	0.614365	0.108659	5.65408	1.57e-08	6.12e-07	Sema4d	20354	ENSMUSG00000021451	13	51685529	51793747	protein_coding	sema domain, immunoglobulin domain (Ig), transmembrane domain (TM) and short cytoplasmic domain, (semaphorin) 4D [Source:MGI Symbol;Acc:MGI:109244]
ENSMUSG00000026956	Uap1l1	697.876	0.873691	0.154588	5.65172	1.59e-08	6.19e-07	Uap1l1	227620	ENSMUSG00000026956	2	25359889	25365682	protein_coding	UDP-N-acteylglucosamine pyrophosphorylase 1-like 1 [Source:MGI Symbol;Acc:MGI:2443318]
ENSMUSG00000038884	Shfl	142.006	0.878653	0.156092	5.62908	1.81e-08	7.01e-07	Shfl	319278	ENSMUSG00000038884	9	20868642	20874307	protein_coding	shiftless antiviral inhibitor of ribosomal frameshifting [Source:MGI Symbol;Acc:MGI:2441788]
ENSMUSG00000110344	Gm45716	978.071	-0.786837	0.139768	-5.62959	1.81e-08	7.01e-07	NA	NA	ENSMUSG00000110344	11	90187683	90251255	protein_coding	predicted gene 45716 [Source:MGI Symbol;Acc:MGI:5804831]
ENSMUSG00000114311	Gm31452	10.1563	3.47609	0.617541	5.62893	1.81e-08	7.01e-07	NA	NA	ENSMUSG00000114311	13	107063693	107099252	lincRNA	predicted gene, 31452 [Source:MGI Symbol;Acc:MGI:5590611]
ENSMUSG00000028525	Pde4b	2578.85	0.622311	0.110641	5.62459	1.86e-08	7.18e-07	Pde4b	18578	ENSMUSG00000028525	4	102087543	102607259	protein_coding	phosphodiesterase 4B, cAMP specific [Source:MGI Symbol;Acc:MGI:99557]
ENSMUSG00000034390	Cmip	1241.28	0.566608	0.100779	5.6223	1.88e-08	7.26e-07	Cmip	74440	ENSMUSG00000034390	8	117257064	117459430	protein_coding	c-Maf inducing protein [Source:MGI Symbol;Acc:MGI:1921690]
ENSMUSG00000034708	Grn	9751.48	0.331373	0.0589556	5.62072	1.9e-08	7.31e-07	Grn	14824	ENSMUSG00000034708	11	102430315	102437048	protein_coding	granulin [Source:MGI Symbol;Acc:MGI:95832]
ENSMUSG00000002985	Apoe	14053.1	0.673176	0.119793	5.61948	1.92e-08	7.34e-07	Apoe	11816	ENSMUSG00000002985	7	19696109	19699188	protein_coding	apolipoprotein E [Source:MGI Symbol;Acc:MGI:88057]
ENSMUSG00000032300	1700017B05Rik	1273.98	0.327966	0.0584246	5.61348	1.98e-08	7.58e-07	1700017B05Rik	74211	ENSMUSG00000032300	9	57253117	57262612	protein_coding	RIKEN cDNA 1700017B05 gene [Source:MGI Symbol;Acc:MGI:1921461]
ENSMUSG00000045136	Tubb2b	5359.03	-0.418819	0.0746205	-5.61265	1.99e-08	7.6e-07	Tubb2b	73710	ENSMUSG00000045136	13	34126748	34130466	protein_coding	tubulin, beta 2B class IIB [Source:MGI Symbol;Acc:MGI:1920960]
ENSMUSG00000023349	Clec4n	69.3487	1.4824	0.264662	5.6011	2.13e-08	8.11e-07	Clec4n	56620	ENSMUSG00000023349	6	123229843	123247021	protein_coding	C-type lectin domain family 4, member n [Source:MGI Symbol;Acc:MGI:1861231]
ENSMUSG00000022105	Rb1	1097.55	0.545204	0.0973681	5.59941	2.15e-08	8.17e-07	Rb1	19645	ENSMUSG00000022105	14	73183673	73325822	protein_coding	RB transcriptional corepressor 1 [Source:MGI Symbol;Acc:MGI:97874]
ENSMUSG00000022500	Litaf	2296.84	0.45339	0.0811963	5.58387	2.35e-08	8.91e-07	Litaf	56722	ENSMUSG00000022500	16	10959275	11066157	protein_coding	LPS-induced TN factor [Source:MGI Symbol;Acc:MGI:1929512]
ENSMUSG00000048218	Amigo2	335.088	0.563881	0.101221	5.5708	2.54e-08	9.59e-07	Amigo2	105827	ENSMUSG00000048218	15	97244125	97247287	protein_coding	adhesion molecule with Ig like domain 2 [Source:MGI Symbol;Acc:MGI:2145995]
ENSMUSG00000021477	Ctsl	12685.8	0.614644	0.110446	5.56509	2.62e-08	9.89e-07	Ctsl	13039	ENSMUSG00000021477	13	64359337	64370890	protein_coding	cathepsin L [Source:MGI Symbol;Acc:MGI:88564]
ENSMUSG00000059588	Calcrl	2832.31	0.496487	0.0894541	5.55019	2.85e-08	1.07e-06	Calcrl	54598	ENSMUSG00000059588	2	84330626	84425411	protein_coding	calcitonin receptor-like [Source:MGI Symbol;Acc:MGI:1926944]
ENSMUSG00000059108	Ifitm6	13.2813	2.47982	0.447005	5.54762	2.9e-08	1.09e-06	Ifitm6	213002	ENSMUSG00000059108	7	141015699	141017924	protein_coding	interferon induced transmembrane protein 6 [Source:MGI Symbol;Acc:MGI:2686976]
ENSMUSG00000007659	Bcl2l1	2076.79	0.328741	0.0592654	5.54693	2.91e-08	1.09e-06	Bcl2l1	12048	ENSMUSG00000007659	2	152780668	152831728	protein_coding	BCL2-like 1 [Source:MGI Symbol;Acc:MGI:88139]
ENSMUSG00000028496	Mllt3	2103.78	0.369438	0.0666111	5.54619	2.92e-08	1.09e-06	Mllt3	70122	ENSMUSG00000028496	4	87769925	88033364	protein_coding	myeloid/lymphoid or mixed-lineage leukemia; translocated to, 3 [Source:MGI Symbol;Acc:MGI:1917372]
ENSMUSG00000078591	Hs3st4	233.479	1.15828	0.208884	5.54509	2.94e-08	1.1e-06	Hs3st4	628779	ENSMUSG00000078591	7	123982869	124398989	protein_coding	heparan sulfate (glucosamine) 3-O-sulfotransferase 4 [Source:MGI Symbol;Acc:MGI:1333792]
ENSMUSG00000009681	Bcr	2312.55	0.496983	0.0896697	5.54238	2.98e-08	1.11e-06	Bcr	110279	ENSMUSG00000009681	10	75060592	75184921	protein_coding	BCR activator of RhoGEF and GTPase [Source:MGI Symbol;Acc:MGI:88141]
ENSMUSG00000022867	Usp25	4360.1	0.441273	0.0796209	5.54217	2.99e-08	1.11e-06	Usp25	30940	ENSMUSG00000022867	16	77013706	77116780	protein_coding	ubiquitin specific peptidase 25 [Source:MGI Symbol;Acc:MGI:1353655]
ENSMUSG00000002831	Plin4	78.4204	2.34444	0.423046	5.54182	2.99e-08	1.11e-06	Plin4	57435	ENSMUSG00000002831	17	56100591	56109803	protein_coding	perilipin 4 [Source:MGI Symbol;Acc:MGI:1929709]
ENSMUSG00000022108	Itm2b	15283.5	0.329752	0.0595237	5.53985	3.03e-08	1.12e-06	Itm2b	16432	ENSMUSG00000022108	14	73362226	73385289	protein_coding	integral membrane protein 2B [Source:MGI Symbol;Acc:MGI:1309517]
ENSMUSG00000024053	Emilin2	6082.59	0.318784	0.0575622	5.53809	3.06e-08	1.13e-06	Emilin2	246707	ENSMUSG00000024053	17	71252172	71311978	protein_coding	elastin microfibril interfacer 2 [Source:MGI Symbol;Acc:MGI:2389136]
ENSMUSG00000068335	Dok1	455.476	0.461318	0.083382	5.53258	3.16e-08	1.16e-06	Dok1	13448	ENSMUSG00000068335	6	83030934	83033471	protein_coding	docking protein 1 [Source:MGI Symbol;Acc:MGI:893587]
ENSMUSG00000017707	Serinc3	15447.8	0.364237	0.0658845	5.52841	3.23e-08	1.19e-06	Serinc3	26943	ENSMUSG00000017707	2	163623272	163645131	protein_coding	serine incorporator 3 [Source:MGI Symbol;Acc:MGI:1349457]
ENSMUSG00000049625	Tifab	125.227	0.952758	0.17244	5.52516	3.29e-08	1.21e-06	Tifab	212937	ENSMUSG00000049625	13	56173704	56178885	protein_coding	TRAF-interacting protein with forkhead-associated domain, family member B [Source:MGI Symbol;Acc:MGI:2385852]
ENSMUSG00000003746	Man1a	2309.51	0.595798	0.107923	5.52058	3.38e-08	1.23e-06	Man1a	17155	ENSMUSG00000003746	10	53904785	54076609	protein_coding	mannosidase 1, alpha [Source:MGI Symbol;Acc:MGI:104677]
ENSMUSG00000024887	Asah2	2171.63	0.309005	0.0559749	5.52042	3.38e-08	1.23e-06	Asah2	54447	ENSMUSG00000024887	19	31982597	32108211	protein_coding	N-acylsphingosine amidohydrolase 2 [Source:MGI Symbol;Acc:MGI:1859310]
ENSMUSG00000030772	Dkk3	5970.01	0.896015	0.162329	5.51976	3.39e-08	1.24e-06	Dkk3	50781	ENSMUSG00000030772	7	112116017	112159057	protein_coding	dickkopf WNT signaling pathway inhibitor 3 [Source:MGI Symbol;Acc:MGI:1354952]
ENSMUSG00000003644	Rps6ka1	1151.42	0.307564	0.0557298	5.51883	3.41e-08	1.24e-06	Rps6ka1	20111	ENSMUSG00000003644	4	133847290	133887797	protein_coding	ribosomal protein S6 kinase polypeptide 1 [Source:MGI Symbol;Acc:MGI:104558]
ENSMUSG00000020363	Gfpt2	540.834	0.850562	0.154396	5.50896	3.61e-08	1.31e-06	Gfpt2	14584	ENSMUSG00000020363	11	49794178	49838613	protein_coding	glutamine fructose-6-phosphate transaminase 2 [Source:MGI Symbol;Acc:MGI:1338883]
ENSMUSG00000059089	Fcgr4	55.3205	1.60853	0.292277	5.50345	3.72e-08	1.35e-06	Fcgr4	246256	ENSMUSG00000059089	1	171018920	171029761	protein_coding	Fc receptor, IgG, low affinity IV [Source:MGI Symbol;Acc:MGI:2179523]
ENSMUSG00000030089	Slc41a3	537.67	0.61116	0.111105	5.50072	3.78e-08	1.37e-06	Slc41a3	71699	ENSMUSG00000030089	6	90604725	90646412	protein_coding	solute carrier family 41, member 3 [Source:MGI Symbol;Acc:MGI:1918949]
ENSMUSG00000026814	Eng	9985.54	0.481727	0.0875906	5.49976	3.8e-08	1.37e-06	Eng	13805	ENSMUSG00000026814	2	32646595	32682669	protein_coding	endoglin [Source:MGI Symbol;Acc:MGI:95392]
ENSMUSG00000046805	Mpeg1	857.102	0.800171	0.145509	5.49911	3.82e-08	1.37e-06	Mpeg1	17476	ENSMUSG00000046805	19	12460779	12465283	protein_coding	macrophage expressed gene 1 [Source:MGI Symbol;Acc:MGI:1333743]
ENSMUSG00000031639	Tlr3	243.365	0.507319	0.0923021	5.49629	3.88e-08	1.39e-06	Tlr3	142980	ENSMUSG00000031639	8	45395665	45411080	protein_coding	toll-like receptor 3 [Source:MGI Symbol;Acc:MGI:2156367]
ENSMUSG00000003812	Dnase2a	248.846	0.657521	0.119627	5.49644	3.88e-08	1.39e-06	Dnase2a	13423	ENSMUSG00000003812	8	84908560	84922915	protein_coding	deoxyribonuclease II alpha [Source:MGI Symbol;Acc:MGI:1329019]
ENSMUSG00000026880	Stom	3133.99	0.801848	0.146088	5.48882	4.05e-08	1.45e-06	Stom	13830	ENSMUSG00000026880	2	35313986	35336976	protein_coding	stomatin [Source:MGI Symbol;Acc:MGI:95403]
ENSMUSG00000031379	Pir	187.559	0.592406	0.107966	5.48696	4.09e-08	1.46e-06	Pir	69656	ENSMUSG00000031379	X	164269371	164373011	protein_coding	pirin [Source:MGI Symbol;Acc:MGI:1916906]
ENSMUSG00000024397	Aif1	101.459	0.935647	0.170636	5.4833	4.17e-08	1.49e-06	Aif1	11629	ENSMUSG00000024397	17	35170991	35176068	protein_coding	allograft inflammatory factor 1 [Source:MGI Symbol;Acc:MGI:1343098]
ENSMUSG00000044716	Dok7	635.78	-0.419972	0.0766662	-5.47793	4.3e-08	1.52e-06	Dok7	231134	ENSMUSG00000044716	5	35056766	35087839	protein_coding	docking protein 7 [Source:MGI Symbol;Acc:MGI:3584043]
ENSMUSG00000019850	Tnfaip3	597.984	1.21749	0.222243	5.47819	4.3e-08	1.52e-06	Tnfaip3	21929	ENSMUSG00000019850	10	19000910	19015657	protein_coding	tumor necrosis factor, alpha-induced protein 3 [Source:MGI Symbol;Acc:MGI:1196377]
ENSMUSG00000020669	Sh3yl1	272.464	0.64239	0.117309	5.47604	4.35e-08	1.54e-06	Sh3yl1	24057	ENSMUSG00000020669	12	30911668	30960162	protein_coding	Sh3 domain YSC-like 1 [Source:MGI Symbol;Acc:MGI:1346118]
ENSMUSG00000030966	Trim21	319.584	0.844666	0.154356	5.4722	4.44e-08	1.57e-06	Trim21	20821	ENSMUSG00000030966	7	102557921	102565486	protein_coding	tripartite motif-containing 21 [Source:MGI Symbol;Acc:MGI:106657]
ENSMUSG00000011831	Evi5	3094.05	0.332867	0.0609355	5.46262	4.69e-08	1.65e-06	Evi5	14020	ENSMUSG00000011831	5	107744795	107875107	protein_coding	ecotropic viral integration site 5 [Source:MGI Symbol;Acc:MGI:104736]
ENSMUSG00000115338	Pnp	484.137	0.399461	0.0731307	5.46228	4.7e-08	1.65e-06	Pnp	18950	ENSMUSG00000115338	14	50931082	50965237	protein_coding	purine-nucleoside phosphorylase [Source:MGI Symbol;Acc:MGI:97365]
ENSMUSG00000049103	Ccr2	102.185	-1.50485	0.275894	-5.45445	4.91e-08	1.72e-06	Ccr2	12772	ENSMUSG00000049103	9	124101950	124113557	protein_coding	chemokine (C-C motif) receptor 2 [Source:MGI Symbol;Acc:MGI:106185]
ENSMUSG00000039942	Ptger4	295.519	0.603594	0.110729	5.45111	5.01e-08	1.75e-06	Ptger4	19219	ENSMUSG00000039942	15	5206661	5244187	protein_coding	prostaglandin E receptor 4 (subtype EP4) [Source:MGI Symbol;Acc:MGI:104311]
ENSMUSG00000037239	Spred3	240.715	0.744858	0.13667	5.45004	5.04e-08	1.76e-06	Spred3	101809	ENSMUSG00000037239	7	29158829	29170411	protein_coding	sprouty-related EVH1 domain containing 3 [Source:MGI Symbol;Acc:MGI:2142186]
ENSMUSG00000035356	Nfkbiz	352.625	1.37052	0.251461	5.4502	5.03e-08	1.76e-06	Nfkbiz	80859	ENSMUSG00000035356	16	55811375	55838899	protein_coding	nuclear factor of kappa light polypeptide gene enhancer in B cells inhibitor, zeta [Source:MGI Symbol;Acc:MGI:1931595]
ENSMUSG00000052485	Tmem171	65.5951	1.76214	0.323571	5.4459	5.15e-08	1.79e-06	Tmem171	380863	ENSMUSG00000052485	13	98686235	98694834	protein_coding	transmembrane protein 171 [Source:MGI Symbol;Acc:MGI:2685751]
ENSMUSG00000074361	C5ar2	69.4175	0.997898	0.183258	5.44533	5.17e-08	1.79e-06	C5ar2	319430	ENSMUSG00000074361	7	16234585	16244154	protein_coding	complement component 5a receptor 2 [Source:MGI Symbol;Acc:MGI:2442013]
ENSMUSG00000030342	Cd9	1493.05	0.443188	0.0814745	5.43959	5.34e-08	1.85e-06	Cd9	12527	ENSMUSG00000030342	6	125460266	125494791	protein_coding	CD9 antigen [Source:MGI Symbol;Acc:MGI:88348]
ENSMUSG00000047098	Rnf31	968.126	0.515473	0.0950437	5.42353	5.84e-08	2.02e-06	Rnf31	268749	ENSMUSG00000047098	14	55591708	55603693	protein_coding	ring finger protein 31 [Source:MGI Symbol;Acc:MGI:1934704]
ENSMUSG00000022018	Rgcc	309.996	1.33381	0.24598	5.42241	5.88e-08	2.03e-06	Rgcc	66214	ENSMUSG00000022018	14	79288756	79301645	protein_coding	regulator of cell cycle [Source:MGI Symbol;Acc:MGI:1913464]
ENSMUSG00000020658	Efr3b	1325.22	-0.704777	0.130144	-5.41536	6.12e-08	2.11e-06	Efr3b	668212	ENSMUSG00000020658	12	3962554	4038915	protein_coding	EFR3 homolog B [Source:MGI Symbol;Acc:MGI:2444851]
ENSMUSG00000048756	Foxo3	4293.71	0.997411	0.184332	5.41094	6.27e-08	2.15e-06	Foxo3	56484	ENSMUSG00000048756	10	42181841	42276755	protein_coding	forkhead box O3 [Source:MGI Symbol;Acc:MGI:1890081]
ENSMUSG00000035239	Neu3	401.785	0.718331	0.132843	5.40738	6.4e-08	2.19e-06	Neu3	50877	ENSMUSG00000035239	7	99811439	99828417	protein_coding	neuraminidase 3 [Source:MGI Symbol;Acc:MGI:1355305]
ENSMUSG00000032870	Smap2	1834.13	0.251798	0.0465932	5.40418	6.51e-08	2.23e-06	Smap2	69780	ENSMUSG00000032870	4	120968317	121017247	protein_coding	small ArfGAP 2 [Source:MGI Symbol;Acc:MGI:1917030]
ENSMUSG00000037902	Sirpa	1807.39	0.319713	0.0592498	5.39602	6.81e-08	2.33e-06	Sirpa	19261	ENSMUSG00000037902	2	129592835	129632228	protein_coding	signal-regulatory protein alpha [Source:MGI Symbol;Acc:MGI:108563]
ENSMUSG00000025495	Ptdss2	2002.85	0.212299	0.0393689	5.39255	6.95e-08	2.37e-06	Ptdss2	27388	ENSMUSG00000025495	7	141122382	141157606	protein_coding	phosphatidylserine synthase 2 [Source:MGI Symbol;Acc:MGI:1351664]
ENSMUSG00000103529	A730089K16Rik	14.2344	2.63077	0.488114	5.38965	7.06e-08	2.4e-06	NA	NA	ENSMUSG00000103529	5	76655929	76658355	TEC	RIKEN cDNA A730089K16 gene [Source:MGI Symbol;Acc:MGI:2443970]
ENSMUSG00000029007	Agtrap	1601.56	0.404769	0.0752372	5.3799	7.45e-08	2.53e-06	Agtrap	11610	ENSMUSG00000029007	4	148077061	148088031	protein_coding	angiotensin II, type I receptor-associated protein [Source:MGI Symbol;Acc:MGI:1339977]
ENSMUSG00000021322	Aoah	50.5472	1.01103	0.188059	5.37612	7.61e-08	2.58e-06	Aoah	27052	ENSMUSG00000021322	13	20794113	21036617	protein_coding	acyloxyacyl hydrolase [Source:MGI Symbol;Acc:MGI:1350928]
ENSMUSG00000030306	Tmtc1	1759.27	0.711111	0.132317	5.37431	7.69e-08	2.6e-06	Tmtc1	387314	ENSMUSG00000030306	6	148232430	148444389	protein_coding	transmembrane and tetratricopeptide repeat containing 1 [Source:MGI Symbol;Acc:MGI:3039590]
ENSMUSG00000041476	Smpx	12068.4	-0.494771	0.0920716	-5.37376	7.71e-08	2.6e-06	Smpx	66106	ENSMUSG00000041476	X	157698910	157752591	protein_coding	small muscle protein, X-linked [Source:MGI Symbol;Acc:MGI:1913356]
ENSMUSG00000027082	Tfpi	4794.37	0.377183	0.070213	5.37199	7.79e-08	2.62e-06	Tfpi	21788	ENSMUSG00000027082	2	84432855	84476775	protein_coding	tissue factor pathway inhibitor [Source:MGI Symbol;Acc:MGI:1095418]
ENSMUSG00000028838	Extl1	289.506	-0.590858	0.110255	-5.359	8.37e-08	2.81e-06	Extl1	56219	ENSMUSG00000028838	4	134356372	134383850	protein_coding	exostosin-like glycosyltransferase 1 [Source:MGI Symbol;Acc:MGI:1888742]
ENSMUSG00000039253	Fn3krp	628.569	0.496093	0.0925758	5.35878	8.38e-08	2.81e-06	Fn3krp	238024	ENSMUSG00000039253	11	121421401	121431288	protein_coding	fructosamine 3 kinase related protein [Source:MGI Symbol;Acc:MGI:2679256]
ENSMUSG00000027333	Smox	1259.74	0.589041	0.109958	5.35696	8.46e-08	2.83e-06	Smox	228608	ENSMUSG00000027333	2	131491496	131525922	protein_coding	spermine oxidase [Source:MGI Symbol;Acc:MGI:2445356]
ENSMUSG00000026360	Rgs2	759.424	0.427282	0.0797807	5.35571	8.52e-08	2.85e-06	Rgs2	19735	ENSMUSG00000026360	1	143999338	144004161	protein_coding	regulator of G-protein signaling 2 [Source:MGI Symbol;Acc:MGI:1098271]
ENSMUSG00000024913	Lrp5	3632.36	0.613889	0.114825	5.34631	8.98e-08	2.99e-06	Lrp5	16973	ENSMUSG00000024913	19	3584828	3686564	protein_coding	low density lipoprotein receptor-related protein 5 [Source:MGI Symbol;Acc:MGI:1278315]
ENSMUSG00000029521	Chek2	513.853	0.378977	0.0709223	5.34355	9.11e-08	3.03e-06	Chek2	50883	ENSMUSG00000029521	5	110839979	110874145	protein_coding	checkpoint kinase 2 [Source:MGI Symbol;Acc:MGI:1355321]
ENSMUSG00000006389	Mpl	54.1458	0.96915	0.181415	5.34216	9.18e-08	3.05e-06	Mpl	17480	ENSMUSG00000006389	4	118442415	118457513	protein_coding	myeloproliferative leukemia virus oncogene [Source:MGI Symbol;Acc:MGI:97076]
ENSMUSG00000040283	Btnl9	622.737	-0.686347	0.128552	-5.33908	9.34e-08	3.1e-06	Btnl9	237754	ENSMUSG00000040283	11	49165585	49187159	protein_coding	butyrophilin-like 9 [Source:MGI Symbol;Acc:MGI:2442439]
ENSMUSG00000031765	Mt1	3044.88	1.90262	0.356465	5.33746	9.43e-08	3.12e-06	Mt1	17748	ENSMUSG00000031765	8	94179082	94180327	protein_coding	metallothionein 1 [Source:MGI Symbol;Acc:MGI:97171]
ENSMUSG00000026773	Pfkfb3	2135.52	1.0839	0.203201	5.33414	9.6e-08	3.17e-06	Pfkfb3	170768	ENSMUSG00000026773	2	11471433	11554077	protein_coding	6-phosphofructo-2-kinase/fructose-2,6-biphosphatase 3 [Source:MGI Symbol;Acc:MGI:2181202]
ENSMUSG00000038014	Fam120a	12138.9	0.123072	0.023091	5.32984	9.83e-08	3.24e-06	Fam120a	218236	ENSMUSG00000038014	13	48879219	48968017	protein_coding	family with sequence similarity 120, member A [Source:MGI Symbol;Acc:MGI:2446163]
ENSMUSG00000041679	Lrrc29	51.1837	1.11914	0.210176	5.32477	1.01e-07	3.32e-06	Lrrc29	234684	ENSMUSG00000041679	8	105312265	105326278	protein_coding	leucine rich repeat containing 29 [Source:MGI Symbol;Acc:MGI:2443262]
ENSMUSG00000032715	Trib3	207.051	1.50626	0.282908	5.3242	1.01e-07	3.33e-06	Trib3	228775	ENSMUSG00000032715	2	152337422	152344032	protein_coding	tribbles pseudokinase 3 [Source:MGI Symbol;Acc:MGI:1345675]
ENSMUSG00000029380	Cxcl1	22.4766	2.47503	0.465022	5.32239	1.02e-07	3.35e-06	Cxcl1	14825	ENSMUSG00000029380	5	90891241	90893115	protein_coding	chemokine (C-X-C motif) ligand 1 [Source:MGI Symbol;Acc:MGI:108068]
ENSMUSG00000029135	Fosl2	2051.8	1.0894	0.204793	5.31954	1.04e-07	3.4e-06	Fosl2	14284	ENSMUSG00000029135	5	32135801	32157842	protein_coding	fos-like antigen 2 [Source:MGI Symbol;Acc:MGI:102858]
ENSMUSG00000034205	Loxl2	9979.57	0.639474	0.120233	5.31862	1.05e-07	3.41e-06	Loxl2	94352	ENSMUSG00000034205	14	69609068	69695834	protein_coding	lysyl oxidase-like 2 [Source:MGI Symbol;Acc:MGI:2137913]
ENSMUSG00000047443	Erfe	81.5529	0.837936	0.157564	5.31807	1.05e-07	3.42e-06	Erfe	227358	ENSMUSG00000047443	1	91366430	91374217	protein_coding	erythroferrone [Source:MGI Symbol;Acc:MGI:3606476]
ENSMUSG00000006344	Ggt5	649.277	0.60489	0.113762	5.31717	1.05e-07	3.43e-06	Ggt5	23887	ENSMUSG00000006344	10	75589340	75617200	protein_coding	gamma-glutamyltransferase 5 [Source:MGI Symbol;Acc:MGI:1346063]
ENSMUSG00000049988	Lrrc25	89.8234	0.917671	0.172659	5.31494	1.07e-07	3.46e-06	Lrrc25	211228	ENSMUSG00000049988	8	70616155	70621483	protein_coding	leucine rich repeat containing 25 [Source:MGI Symbol;Acc:MGI:2445284]
ENSMUSG00000042828	Trim72	330.456	1.01755	0.191482	5.31404	1.07e-07	3.47e-06	Trim72	434246	ENSMUSG00000042828	7	128003949	128011033	protein_coding	tripartite motif-containing 72 [Source:MGI Symbol;Acc:MGI:3612190]
ENSMUSG00000054499	Dedd2	554.493	0.518408	0.097654	5.30862	1.1e-07	3.57e-06	Dedd2	67379	ENSMUSG00000054499	7	25199915	25220615	protein_coding	death effector domain-containing DNA binding protein 2 [Source:MGI Symbol;Acc:MGI:1914629]
ENSMUSG00000063171	Rps4l	3178.83	-0.357226	0.0673212	-5.30629	1.12e-07	3.61e-06	Rps4l	66184	ENSMUSG00000063171	6	148354656	148355598	transcribed_processed_pseudogene	ribosomal protein S4-like [Source:MGI Symbol;Acc:MGI:1913434]
ENSMUSG00000083161	Gm11427	24.881	2.20532	0.416074	5.30032	1.16e-07	3.72e-06	NA	NA	ENSMUSG00000083161	11	83224454	83260960	transcribed_unprocessed_pseudogene	predicted gene 11427 [Source:MGI Symbol;Acc:MGI:3651774]
ENSMUSG00000046410	Kcnk6	596.493	0.398121	0.0753624	5.28275	1.27e-07	4.09e-06	Kcnk6	52150	ENSMUSG00000046410	7	29221926	29232515	protein_coding	potassium inwardly-rectifying channel, subfamily K, member 6 [Source:MGI Symbol;Acc:MGI:1891291]
ENSMUSG00000014633	Cmc2	1110.5	-0.276668	0.0524173	-5.27819	1.3e-07	4.18e-06	Cmc2	66531	ENSMUSG00000014633	8	116888685	116921455	protein_coding	COX assembly mitochondrial protein 2 [Source:MGI Symbol;Acc:MGI:1913781]
ENSMUSG00000013089	Etv5	1123.82	0.599158	0.113712	5.26909	1.37e-07	4.39e-06	Etv5	104156	ENSMUSG00000013089	16	22381309	22439719	protein_coding	ets variant 5 [Source:MGI Symbol;Acc:MGI:1096867]
ENSMUSG00000037784	Dzip1l	1486.4	-0.344725	0.0654359	-5.26814	1.38e-07	4.4e-06	Dzip1l	72507	ENSMUSG00000037784	9	99629496	99669256	protein_coding	DAZ interacting protein 1-like [Source:MGI Symbol;Acc:MGI:1919757]
ENSMUSG00000032316	Clk3	1922.93	0.478264	0.0908635	5.26355	1.41e-07	4.51e-06	Clk3	102414	ENSMUSG00000032316	9	57750624	57765860	protein_coding	CDC-like kinase 3 [Source:MGI Symbol;Acc:MGI:1098670]
ENSMUSG00000027163	Commd9	891.665	-0.328223	0.0623761	-5.262	1.43e-07	4.54e-06	Commd9	76501	ENSMUSG00000027163	2	101886247	101901646	protein_coding	COMM domain containing 9 [Source:MGI Symbol;Acc:MGI:1923751]
ENSMUSG00000011179	Odc1	8910.76	0.803656	0.153195	5.24596	1.55e-07	4.94e-06	Odc1	18263	ENSMUSG00000011179	12	17544794	17551505	protein_coding	ornithine decarboxylase, structural 1 [Source:MGI Symbol;Acc:MGI:97402]
ENSMUSG00000028041	Adam15	1745.34	0.322496	0.0615348	5.24087	1.6e-07	5.07e-06	Adam15	11490	ENSMUSG00000028041	3	89338542	89349996	protein_coding	a disintegrin and metallopeptidase domain 15 (metargidin) [Source:MGI Symbol;Acc:MGI:1333882]
ENSMUSG00000058135	Gstm1	813.52	0.703661	0.134272	5.24057	1.6e-07	5.07e-06	Gstm1	14862	ENSMUSG00000058135	3	108012255	108017973	protein_coding	glutathione S-transferase, mu 1 [Source:MGI Symbol;Acc:MGI:95860]
ENSMUSG00000036832	Lpar3	1977.46	-0.557396	0.106369	-5.24019	1.6e-07	5.07e-06	Lpar3	65086	ENSMUSG00000036832	3	146220963	146286186	protein_coding	lysophosphatidic acid receptor 3 [Source:MGI Symbol;Acc:MGI:1929469]
ENSMUSG00000001493	Meox1	985.089	0.589082	0.112505	5.23606	1.64e-07	5.17e-06	Meox1	17285	ENSMUSG00000001493	11	101877510	101894374	protein_coding	mesenchyme homeobox 1 [Source:MGI Symbol;Acc:MGI:103220]
ENSMUSG00000037536	Fbxo34	851.111	0.253615	0.0485117	5.22792	1.71e-07	5.4e-06	Fbxo34	78938	ENSMUSG00000037536	14	47450421	47531962	protein_coding	F-box protein 34 [Source:MGI Symbol;Acc:MGI:1926188]
ENSMUSG00000000182	Fgf23	103.288	3.62669	0.69411	5.22495	1.74e-07	5.47e-06	Fgf23	64654	ENSMUSG00000000182	6	127072902	127081408	protein_coding	fibroblast growth factor 23 [Source:MGI Symbol;Acc:MGI:1891427]
ENSMUSG00000066842	Hmcn1	6350.36	0.374722	0.0717566	5.22213	1.77e-07	5.55e-06	Hmcn1	545370	ENSMUSG00000066842	1	150562524	150993435	protein_coding	hemicentin 1 [Source:MGI Symbol;Acc:MGI:2685047]
ENSMUSG00000022816	Fstl1	50904.6	0.216271	0.0414321	5.21988	1.79e-07	5.6e-06	Fstl1	14314	ENSMUSG00000022816	16	37776873	37836514	protein_coding	follistatin-like 1 [Source:MGI Symbol;Acc:MGI:102793]
ENSMUSG00000091625	Lsm5	506.36	-0.367131	0.070353	-5.21842	1.8e-07	5.64e-06	Lsm5	66373	ENSMUSG00000091625	6	56701063	56704710	protein_coding	LSM5 homolog, U6 small nuclear RNA and mRNA degradation associated [Source:MGI Symbol;Acc:MGI:1913623]
ENSMUSG00000054690	Emcn	2587.86	0.503148	0.0965096	5.21346	1.85e-07	5.78e-06	Emcn	59308	ENSMUSG00000054690	3	137341067	137432185	protein_coding	endomucin [Source:MGI Symbol;Acc:MGI:1891716]
ENSMUSG00000049130	C5ar1	92.1806	1.2506	0.240063	5.20947	1.89e-07	5.89e-06	C5ar1	12273	ENSMUSG00000049130	7	16246743	16259540	protein_coding	complement component 5a receptor 1 [Source:MGI Symbol;Acc:MGI:88232]
ENSMUSG00000021072	Tmx1	3462.55	0.139779	0.026833	5.20921	1.9e-07	5.89e-06	Tmx1	72736	ENSMUSG00000021072	12	70453095	70468040	protein_coding	thioredoxin-related transmembrane protein 1 [Source:MGI Symbol;Acc:MGI:1919986]
ENSMUSG00000001865	Cpa3	101.316	-1.67776	0.322121	-5.2085	1.9e-07	5.9e-06	Cpa3	12873	ENSMUSG00000001865	3	20215620	20242181	protein_coding	carboxypeptidase A3, mast cell [Source:MGI Symbol;Acc:MGI:88479]
ENSMUSG00000021250	Fos	259.403	1.55446	0.298477	5.20796	1.91e-07	5.91e-06	Fos	14281	ENSMUSG00000021250	12	85473890	85477273	protein_coding	FBJ osteosarcoma oncogene [Source:MGI Symbol;Acc:MGI:95574]
ENSMUSG00000000386	Mx1	28.6428	2.80368	0.538385	5.20758	1.91e-07	5.91e-06	Mx1	17857	ENSMUSG00000000386	16	97447035	97462907	polymorphic_pseudogene	MX dynamin-like GTPase 1 [Source:MGI Symbol;Acc:MGI:97243]
ENSMUSG00000106943	Dancr	131.276	-0.65311	0.125437	-5.20669	1.92e-07	5.93e-06	Dancr	70036	ENSMUSG00000106943	5	74093060	74095406	processed_transcript	differentiation antagonizing non-protein coding RNA [Source:MGI Symbol;Acc:MGI:1917286]
ENSMUSG00000033066	Gas7	1189.4	0.309878	0.0596041	5.19895	2e-07	6.17e-06	Gas7	14457	ENSMUSG00000033066	11	67455091	67688990	protein_coding	growth arrest specific 7 [Source:MGI Symbol;Acc:MGI:1202388]
ENSMUSG00000107215	Gm43197	27.0069	1.64869	0.317437	5.19376	2.06e-07	6.33e-06	NA	NA	ENSMUSG00000107215	6	3336772	3339354	TEC	predicted gene 43197 [Source:MGI Symbol;Acc:MGI:5663334]
ENSMUSG00000022044	Stmn4	193.45	-1.24473	0.239744	-5.19191	2.08e-07	6.39e-06	Stmn4	56471	ENSMUSG00000022044	14	66344296	66361680	protein_coding	stathmin-like 4 [Source:MGI Symbol;Acc:MGI:1931224]
ENSMUSG00000029925	Tbxas1	94.6875	0.85588	0.16492	5.18967	2.11e-07	6.45e-06	Tbxas1	21391	ENSMUSG00000029925	6	38875404	39084585	protein_coding	thromboxane A synthase 1, platelet [Source:MGI Symbol;Acc:MGI:98497]
ENSMUSG00000003476	Crhr2	338.965	-0.625673	0.120577	-5.189	2.11e-07	6.46e-06	Crhr2	12922	ENSMUSG00000003476	6	55090049	55133016	protein_coding	corticotropin releasing hormone receptor 2 [Source:MGI Symbol;Acc:MGI:894312]
ENSMUSG00000032519	Slc25a38	633.705	0.445606	0.0859014	5.18741	2.13e-07	6.51e-06	Slc25a38	208638	ENSMUSG00000032519	9	120110374	120124504	protein_coding	solute carrier family 25, member 38 [Source:MGI Symbol;Acc:MGI:2384782]
ENSMUSG00000015501	Hivep2	1388.67	0.38299	0.0738464	5.18631	2.14e-07	6.52e-06	Hivep2	15273	ENSMUSG00000015501	10	13966075	14151374	protein_coding	human immunodeficiency virus type I enhancer binding protein 2 [Source:MGI Symbol;Acc:MGI:1338076]
ENSMUSG00000021904	Sema3g	430.386	-0.793257	0.152945	-5.18654	2.14e-07	6.52e-06	Sema3g	218877	ENSMUSG00000021904	14	31217860	31230352	protein_coding	sema domain, immunoglobulin domain (Ig), short basic domain, secreted, (semaphorin) 3G [Source:MGI Symbol;Acc:MGI:3041242]
ENSMUSG00000016024	Lbp	584.748	0.537657	0.103723	5.1836	2.18e-07	6.6e-06	Lbp	16803	ENSMUSG00000016024	2	158306493	158332852	protein_coding	lipopolysaccharide binding protein [Source:MGI Symbol;Acc:MGI:1098776]
ENSMUSG00000028382	Ptbp3	5545.63	0.334314	0.064548	5.17931	2.23e-07	6.75e-06	Ptbp3	230257	ENSMUSG00000028382	4	59471868	59549364	protein_coding	polypyrimidine tract binding protein 3 [Source:MGI Symbol;Acc:MGI:1923334]
ENSMUSG00000003363	Pld3	2101.9	0.388861	0.075157	5.17399	2.29e-07	6.93e-06	Pld3	18807	ENSMUSG00000003363	7	27532000	27553218	protein_coding	phospholipase D family, member 3 [Source:MGI Symbol;Acc:MGI:1333782]
ENSMUSG00000043008	Klhl6	1173.95	0.348038	0.0672751	5.17335	2.3e-07	6.94e-06	Klhl6	239743	ENSMUSG00000043008	16	19946496	19983037	protein_coding	kelch-like 6 [Source:MGI Symbol;Acc:MGI:2686922]
ENSMUSG00000045382	Cxcr4	454.482	-0.655774	0.126795	-5.17193	2.32e-07	6.97e-06	Cxcr4	12767	ENSMUSG00000045382	1	128588199	128592293	protein_coding	chemokine (C-X-C motif) receptor 4 [Source:MGI Symbol;Acc:MGI:109563]
ENSMUSG00000053646	Plxnb1	3389.59	-0.370929	0.071718	-5.17205	2.32e-07	6.97e-06	Plxnb1	235611	ENSMUSG00000053646	9	109095389	109119917	protein_coding	plexin B1 [Source:MGI Symbol;Acc:MGI:2154238]
ENSMUSG00000029163	Emilin1	11137.6	0.228448	0.0441777	5.17112	2.33e-07	6.99e-06	Emilin1	100952	ENSMUSG00000029163	5	30913402	30921277	protein_coding	elastin microfibril interfacer 1 [Source:MGI Symbol;Acc:MGI:1926189]
ENSMUSG00000054693	Adam10	10922.3	0.190462	0.0368627	5.16678	2.38e-07	7.14e-06	Adam10	11487	ENSMUSG00000054693	9	70678997	70780229	protein_coding	a disintegrin and metallopeptidase domain 10 [Source:MGI Symbol;Acc:MGI:109548]
ENSMUSG00000005089	Slc1a2	96.0263	0.730385	0.141462	5.16312	2.43e-07	7.27e-06	Slc1a2	20511	ENSMUSG00000005089	2	102658659	102790784	protein_coding	solute carrier family 1 (glial high affinity glutamate transporter), member 2 [Source:MGI Symbol;Acc:MGI:101931]
ENSMUSG00000034947	Tmem106a	138.007	0.685707	0.132866	5.16088	2.46e-07	7.34e-06	Tmem106a	217203	ENSMUSG00000034947	11	101582242	101591788	protein_coding	transmembrane protein 106A [Source:MGI Symbol;Acc:MGI:1922056]
ENSMUSG00000029648	Flt1	4561.53	0.716831	0.138914	5.16027	2.47e-07	7.35e-06	Flt1	14254	ENSMUSG00000029648	5	147561604	147726011	protein_coding	FMS-like tyrosine kinase 1 [Source:MGI Symbol;Acc:MGI:95558]
ENSMUSG00000015568	Lpl	14137.2	0.64947	0.12588	5.15945	2.48e-07	7.37e-06	Lpl	16956	ENSMUSG00000015568	8	68880491	68907448	protein_coding	lipoprotein lipase [Source:MGI Symbol;Acc:MGI:96820]
ENSMUSG00000038894	Irs2	1779.92	0.794859	0.154136	5.15687	2.51e-07	7.46e-06	Irs2	384783	ENSMUSG00000038894	8	10984681	11008458	protein_coding	insulin receptor substrate 2 [Source:MGI Symbol;Acc:MGI:109334]
ENSMUSG00000032609	Klhdc8b	3044.71	-0.41936	0.0813413	-5.15557	2.53e-07	7.5e-06	Klhdc8b	78267	ENSMUSG00000032609	9	108447636	108461581	protein_coding	kelch domain containing 8B [Source:MGI Symbol;Acc:MGI:1925517]
ENSMUSG00000032492	Pth1r	1514.57	-0.363482	0.0705593	-5.15144	2.58e-07	7.65e-06	Pth1r	19228	ENSMUSG00000032492	9	110722085	110747145	protein_coding	parathyroid hormone 1 receptor [Source:MGI Symbol;Acc:MGI:97801]
ENSMUSG00000052212	Cd177	14.9249	2.74056	0.532176	5.14974	2.61e-07	7.71e-06	Cd177	68891	ENSMUSG00000052212	7	24743983	24760311	protein_coding	CD177 antigen [Source:MGI Symbol;Acc:MGI:1916141]
ENSMUSG00000018845	Unc45b	7764.72	-0.446776	0.0867716	-5.14887	2.62e-07	7.73e-06	Unc45b	217012	ENSMUSG00000018845	11	82910550	82943403	protein_coding	unc-45 myosin chaperone B [Source:MGI Symbol;Acc:MGI:2443377]
ENSMUSG00000040043	Rbms2	3802.61	0.252103	0.0489675	5.14838	2.63e-07	7.74e-06	Rbms2	56516	ENSMUSG00000040043	10	128131558	128180297	protein_coding	RNA binding motif, single stranded interacting protein 2 [Source:MGI Symbol;Acc:MGI:1861776]
ENSMUSG00000026170	Cyp27a1	294.761	0.588461	0.114366	5.14541	2.67e-07	7.84e-06	Cyp27a1	104086	ENSMUSG00000026170	1	74713574	74737892	protein_coding	cytochrome P450, family 27, subfamily a, polypeptide 1 [Source:MGI Symbol;Acc:MGI:88594]
ENSMUSG00000025019	Lcor	884.358	0.401271	0.0779873	5.14534	2.67e-07	7.84e-06	Lcor	212391	ENSMUSG00000025019	19	41482637	41586536	protein_coding	ligand dependent nuclear receptor corepressor [Source:MGI Symbol;Acc:MGI:2443930]
ENSMUSG00000030256	Bhlhe41	652.777	1.18763	0.230983	5.14161	2.72e-07	7.98e-06	Bhlhe41	79362	ENSMUSG00000030256	6	145858243	145865558	protein_coding	basic helix-loop-helix family, member e41 [Source:MGI Symbol;Acc:MGI:1930704]
ENSMUSG00000046959	Slc26a1	55.8734	1.02249	0.199143	5.13448	2.83e-07	8.27e-06	Slc26a1	231583	ENSMUSG00000046959	5	108669878	108675569	protein_coding	solute carrier family 26 (sulfate transporter), member 1 [Source:MGI Symbol;Acc:MGI:2385894]
ENSMUSG00000063856	Gpx1	9262.12	0.626025	0.121932	5.13422	2.83e-07	8.27e-06	Gpx1	14775	ENSMUSG00000063856	9	108338903	108340343	protein_coding	glutathione peroxidase 1 [Source:MGI Symbol;Acc:MGI:104887]
ENSMUSG00000025437	Usp33	1216.92	0.307513	0.0599373	5.13058	2.89e-07	8.42e-06	Usp33	170822	ENSMUSG00000025437	3	152346478	152393617	protein_coding	ubiquitin specific peptidase 33 [Source:MGI Symbol;Acc:MGI:2159711]
ENSMUSG00000020432	Tcn2	2721.13	0.405826	0.079197	5.12425	2.99e-07	8.69e-06	Tcn2	21452	ENSMUSG00000020432	11	3917192	3932159	protein_coding	transcobalamin 2 [Source:MGI Symbol;Acc:MGI:98534]
ENSMUSG00000059657	Stfa2l1	16.6629	3.07446	0.600548	5.11942	3.06e-07	8.9e-06	Stfa2	20862	ENSMUSG00000059657	16	36156811	36161953	protein_coding	stefin A2 like 1 [Source:MGI Symbol;Acc:MGI:3524944]
ENSMUSG00000028249	Sdcbp	9458.97	0.290685	0.0567851	5.11903	3.07e-07	8.9e-06	Sdcbp	53378	ENSMUSG00000028249	4	6365650	6408423	protein_coding	syndecan binding protein [Source:MGI Symbol;Acc:MGI:1337026]
ENSMUSG00000030844	Rgs10	203.008	0.472325	0.0923479	5.11462	3.14e-07	9.1e-06	Rgs10	67865	ENSMUSG00000030844	7	128373621	128418758	protein_coding	regulator of G-protein signalling 10 [Source:MGI Symbol;Acc:MGI:1915115]
ENSMUSG00000027346	Gpcpd1	1785.57	0.531038	0.103894	5.11135	3.2e-07	9.24e-06	Gpcpd1	74182	ENSMUSG00000027346	2	132529082	132587729	protein_coding	glycerophosphocholine phosphodiesterase 1 [Source:MGI Symbol;Acc:MGI:104898]
ENSMUSG00000060923	Acyp2	412.057	-0.413199	0.0808837	-5.10856	3.25e-07	9.36e-06	Acyp2	75572	ENSMUSG00000060923	11	30505991	30649587	protein_coding	acylphosphatase 2, muscle type [Source:MGI Symbol;Acc:MGI:1922822]
ENSMUSG00000022824	Muc13	10.7295	2.48588	0.486633	5.10834	3.25e-07	9.36e-06	Muc13	17063	ENSMUSG00000022824	16	33794037	33819934	protein_coding	mucin 13, epithelial transmembrane [Source:MGI Symbol;Acc:MGI:103190]
ENSMUSG00000024621	Csf1r	2061.19	0.649661	0.127341	5.10176	3.37e-07	9.67e-06	Csf1r	12978	ENSMUSG00000024621	18	61100598	61132149	protein_coding	colony stimulating factor 1 receptor [Source:MGI Symbol;Acc:MGI:1339758]
ENSMUSG00000030088	Aldh1l1	86.9649	0.758939	0.148786	5.10087	3.38e-07	9.7e-06	Aldh1l1	107747	ENSMUSG00000030088	6	90486427	90600203	protein_coding	aldehyde dehydrogenase 1 family, member L1 [Source:MGI Symbol;Acc:MGI:1340024]
ENSMUSG00000032754	Slc8b1	280.028	0.647156	0.126885	5.10033	3.39e-07	9.71e-06	Slc8b1	170756	ENSMUSG00000032754	5	120511168	120534024	protein_coding	solute carrier family 8 (sodium/lithium/calcium exchanger), member B1 [Source:MGI Symbol;Acc:MGI:2180781]
ENSMUSG00000045659	Plekha7	4375.41	-0.256061	0.0502136	-5.09944	3.41e-07	9.74e-06	Plekha7	233765	ENSMUSG00000045659	7	116123485	116308376	protein_coding	pleckstrin homology domain containing, family A member 7 [Source:MGI Symbol;Acc:MGI:2445094]
ENSMUSG00000035551	Igfbpl1	640.828	-0.51038	0.100114	-5.09796	3.43e-07	9.8e-06	Igfbpl1	75426	ENSMUSG00000035551	4	45809468	45826923	protein_coding	insulin-like growth factor binding protein-like 1 [Source:MGI Symbol;Acc:MGI:1933198]
ENSMUSG00000004552	Ctse	33.697	2.44019	0.479213	5.09208	3.54e-07	1.01e-05	Ctse	13034	ENSMUSG00000004552	1	131638306	131675505	protein_coding	cathepsin E [Source:MGI Symbol;Acc:MGI:107361]
ENSMUSG00000099032	Tcf24	184.587	-0.571314	0.112239	-5.09015	3.58e-07	1.02e-05	Tcf24	100039596	ENSMUSG00000099032	1	9960163	9967932	protein_coding	transcription factor 24 [Source:MGI Symbol;Acc:MGI:3780500]
ENSMUSG00000022912	Pros1	1130.99	0.298743	0.0587188	5.08768	3.62e-07	1.03e-05	Pros1	19128	ENSMUSG00000022912	16	62854307	62929346	protein_coding	protein S (alpha) [Source:MGI Symbol;Acc:MGI:1095733]
ENSMUSG00000059878	Zfp422	2609.15	-0.200248	0.0394258	-5.0791	3.79e-07	1.08e-05	Zfp422	67255	ENSMUSG00000059878	6	116624016	116628999	protein_coding	zinc finger protein 422 [Source:MGI Symbol;Acc:MGI:1914505]
ENSMUSG00000023089	Ndufa5	3283.85	-0.344681	0.0678746	-5.0782	3.81e-07	1.08e-05	Ndufa5	68202	ENSMUSG00000023089	6	24518666	24528013	protein_coding	NADH:ubiquinone oxidoreductase subunit A5 [Source:MGI Symbol;Acc:MGI:1915452]
ENSMUSG00000043587	Pxylp1	1473.88	-0.576372	0.113494	-5.07841	3.81e-07	1.08e-05	Pxylp1	235534	ENSMUSG00000043587	9	96823336	96892669	protein_coding	2-phosphoxylose phosphatase 1 [Source:MGI Symbol;Acc:MGI:2442444]
ENSMUSG00000091754	Gm3636	169.531	-0.635471	0.125163	-5.07713	3.83e-07	1.08e-05	Gm3636	100041151	ENSMUSG00000091754	14	6735685	6742332	protein_coding	predicted gene 3636 [Source:MGI Symbol;Acc:MGI:3781812]
ENSMUSG00000034652	Cd300a	117.517	0.981954	0.193417	5.07687	3.84e-07	1.08e-05	Cd300a	217303	ENSMUSG00000034652	11	114890041	114904654	protein_coding	CD300A molecule [Source:MGI Symbol;Acc:MGI:2443411]
ENSMUSG00000040859	Bsdc1	2134.15	0.388871	0.0766077	5.07613	3.85e-07	1.08e-05	Bsdc1	100383	ENSMUSG00000040859	4	129461581	129488498	protein_coding	BSD domain containing 1 [Source:MGI Symbol;Acc:MGI:1913466]
ENSMUSG00000048120	Entpd1	1157.6	0.280635	0.0553029	5.07451	3.88e-07	1.09e-05	Entpd1	12495	ENSMUSG00000048120	19	40612366	40741602	protein_coding	ectonucleoside triphosphate diphosphohydrolase 1 [Source:MGI Symbol;Acc:MGI:102805]
ENSMUSG00000091694	Apol11b	20.9716	2.37612	0.468926	5.06715	4.04e-07	1.13e-05	Apol11b	328563	ENSMUSG00000091694	15	77633946	77643286	protein_coding	apolipoprotein L 11b [Source:MGI Symbol;Acc:MGI:3036248]
ENSMUSG00000024169	Ift140	1465.48	0.34246	0.0675992	5.06603	4.06e-07	1.14e-05	Ift140	106633	ENSMUSG00000024169	17	25016085	25099495	protein_coding	intraflagellar transport 140 [Source:MGI Symbol;Acc:MGI:2146906]
ENSMUSG00000031996	Aplp2	21368.2	0.215989	0.042661	5.06291	4.13e-07	1.15e-05	Aplp2	11804	ENSMUSG00000031996	9	31149557	31211815	protein_coding	amyloid beta (A4) precursor-like protein 2 [Source:MGI Symbol;Acc:MGI:88047]
ENSMUSG00000021476	Habp4	3795.75	-0.585508	0.115658	-5.06241	4.14e-07	1.15e-05	Habp4	56541	ENSMUSG00000021476	13	64161824	64186537	protein_coding	hyaluronic acid binding protein 4 [Source:MGI Symbol;Acc:MGI:1891713]
ENSMUSG00000052056	Zfp217	1976.25	0.402646	0.0795962	5.0586	4.22e-07	1.17e-05	Zfp217	228913	ENSMUSG00000052056	2	170108643	170148103	protein_coding	zinc finger protein 217 [Source:MGI Symbol;Acc:MGI:2685408]
ENSMUSG00000029426	Scarb2	6997.03	0.309308	0.0611426	5.0588	4.22e-07	1.17e-05	Scarb2	12492	ENSMUSG00000029426	5	92441314	92506833	protein_coding	scavenger receptor class B, member 2 [Source:MGI Symbol;Acc:MGI:1196458]
ENSMUSG00000040511	Pvr	1352.16	0.769917	0.15274	5.04071	4.64e-07	1.29e-05	Pvr	52118	ENSMUSG00000040511	7	19903578	19921160	protein_coding	poliovirus receptor [Source:MGI Symbol;Acc:MGI:107741]
ENSMUSG00000014444	Piezo1	5121.94	0.38123	0.075652	5.03926	4.67e-07	1.29e-05	Piezo1	234839	ENSMUSG00000014444	8	122481698	122551329	protein_coding	piezo-type mechanosensitive ion channel component 1 [Source:MGI Symbol;Acc:MGI:3603204]
ENSMUSG00000043263	Ifi209	32.9634	1.45011	0.287897	5.0369	4.73e-07	1.3e-05	Ifi209	236312	ENSMUSG00000043263	1	173630917	173647928	protein_coding	interferon activated gene 209 [Source:MGI Symbol;Acc:MGI:2138243]
ENSMUSG00000022122	Ednrb	7122.46	0.498448	0.0989589	5.03692	4.73e-07	1.3e-05	Ednrb	13618	ENSMUSG00000022122	14	103814625	103844402	protein_coding	endothelin receptor type B [Source:MGI Symbol;Acc:MGI:102720]
ENSMUSG00000040548	Tex2	2256.98	0.362043	0.0718723	5.03732	4.72e-07	1.3e-05	Tex2	21763	ENSMUSG00000040548	11	106502147	106613423	protein_coding	testis expressed gene 2 [Source:MGI Symbol;Acc:MGI:102465]
ENSMUSG00000092021	Gbp11	14.2618	2.13503	0.42437	5.03106	4.88e-07	1.34e-05	Gbp11	634650	ENSMUSG00000092021	5	105323042	105346472	polymorphic_pseudogene	guanylate binding protein 11 [Source:MGI Symbol;Acc:MGI:3646307]
ENSMUSG00000023087	Noct	945.436	0.484289	0.0962747	5.03028	4.9e-07	1.35e-05	Noct	12457	ENSMUSG00000023087	3	51224447	51251644	protein_coding	nocturnin [Source:MGI Symbol;Acc:MGI:109382]
ENSMUSG00000066456	Hmgn3	1208.49	-0.456908	0.0908452	-5.02952	4.92e-07	1.35e-05	Hmgn3	94353	ENSMUSG00000066456	9	83109948	83146685	protein_coding	high mobility group nucleosomal binding domain 3 [Source:MGI Symbol;Acc:MGI:2138069]
ENSMUSG00000060519	Tor3a	359.541	0.498033	0.0990842	5.02636	5e-07	1.37e-05	Tor3a	30935	ENSMUSG00000060519	1	156653617	156674356	protein_coding	torsin family 3, member A [Source:MGI Symbol;Acc:MGI:1353652]
ENSMUSG00000090019	Gimap1	649.92	0.270916	0.0539054	5.02577	5.01e-07	1.37e-05	Gimap1	16205	ENSMUSG00000090019	6	48739054	48743795	protein_coding	GTPase, IMAP family member 1 [Source:MGI Symbol;Acc:MGI:109368]
ENSMUSG00000031523	Dlc1	7789.18	0.551594	0.109785	5.02429	5.05e-07	1.38e-05	Dlc1	50768	ENSMUSG00000031523	8	36567751	36953143	protein_coding	deleted in liver cancer 1 [Source:MGI Symbol;Acc:MGI:1354949]
ENSMUSG00000004880	Lbr	3224.69	0.264134	0.0526712	5.01478	5.31e-07	1.45e-05	Lbr	98386	ENSMUSG00000004880	1	181815335	181843046	protein_coding	lamin B receptor [Source:MGI Symbol;Acc:MGI:2138281]
ENSMUSG00000038188	Scarf1	965.509	0.348037	0.0694209	5.01343	5.35e-07	1.46e-05	Scarf1	380713	ENSMUSG00000038188	11	75513540	75526582	protein_coding	scavenger receptor class F, member 1 [Source:MGI Symbol;Acc:MGI:2449455]
ENSMUSG00000033419	Snap91	7714.55	-0.456471	0.0910678	-5.01243	5.37e-07	1.46e-05	Snap91	20616	ENSMUSG00000033419	9	86765923	86880654	protein_coding	synaptosomal-associated protein 91 [Source:MGI Symbol;Acc:MGI:109132]
ENSMUSG00000045348	Nyap1	422.953	0.81016	0.161692	5.0105	5.43e-07	1.47e-05	Nyap1	243300	ENSMUSG00000045348	5	137729899	137741607	protein_coding	neuronal tyrosine-phosphorylated phosphoinositide 3-kinase adaptor 1 [Source:MGI Symbol;Acc:MGI:2443880]
ENSMUSG00000028381	Ugcg	2772.14	0.497552	0.0994914	5.00095	5.7e-07	1.55e-05	Ugcg	22234	ENSMUSG00000028381	4	59189257	59222833	protein_coding	UDP-glucose ceramide glucosyltransferase [Source:MGI Symbol;Acc:MGI:1332243]
ENSMUSG00000030579	Tyrobp	231.299	0.65399	0.130841	4.99837	5.78e-07	1.56e-05	Tyrobp	22177	ENSMUSG00000030579	7	30413760	30417585	protein_coding	TYRO protein tyrosine kinase binding protein [Source:MGI Symbol;Acc:MGI:1277211]
ENSMUSG00000038822	Hace1	1333.96	0.217116	0.0434367	4.99845	5.78e-07	1.56e-05	Hace1	209462	ENSMUSG00000038822	10	45577829	45712345	protein_coding	HECT domain and ankyrin repeat containing, E3 ubiquitin protein ligase 1 [Source:MGI Symbol;Acc:MGI:2446110]
ENSMUSG00000033577	Myo6	1473.03	0.321338	0.064298	4.99764	5.8e-07	1.56e-05	Myo6	17920	ENSMUSG00000033577	9	80165031	80311729	protein_coding	myosin VI [Source:MGI Symbol;Acc:MGI:104785]
ENSMUSG00000038145	Snrk	3010.72	0.626989	0.125474	4.99696	5.82e-07	1.57e-05	Snrk	20623	ENSMUSG00000038145	9	122117266	122169702	protein_coding	SNF related kinase [Source:MGI Symbol;Acc:MGI:108104]
ENSMUSG00000002007	Srpk3	1538.82	-0.61267	0.122636	-4.99584	5.86e-07	1.57e-05	Srpk3	56504	ENSMUSG00000002007	X	73774405	73778925	protein_coding	serine/arginine-rich protein specific kinase 3 [Source:MGI Symbol;Acc:MGI:1891338]
ENSMUSG00000059555	Tor4a	629.439	0.418194	0.0837247	4.99486	5.89e-07	1.58e-05	Tor4a	227612	ENSMUSG00000059555	2	25192966	25196886	protein_coding	torsin family 4, member A [Source:MGI Symbol;Acc:MGI:2442720]
ENSMUSG00000044881	Coa4	414.275	0.375538	0.0752193	4.99257	5.96e-07	1.6e-05	Coa4	68185	ENSMUSG00000044881	7	100537071	100540369	protein_coding	cytochrome c oxidase assembly factor 4 [Source:MGI Symbol;Acc:MGI:1915435]
ENSMUSG00000045725	Prr15	653.375	0.556635	0.111529	4.99096	6.01e-07	1.61e-05	Prr15	78004	ENSMUSG00000045725	6	54325835	54330201	protein_coding	proline rich 15 [Source:MGI Symbol;Acc:MGI:1925254]
ENSMUSG00000040713	Creg1	1861.36	0.442834	0.0887451	4.98995	6.04e-07	1.61e-05	Creg1	433375	ENSMUSG00000040713	1	165763746	165775308	protein_coding	cellular repressor of E1A-stimulated genes 1 [Source:MGI Symbol;Acc:MGI:1344382]
ENSMUSG00000041779	Tram2	996.718	0.3961	0.0793958	4.98893	6.07e-07	1.62e-05	Tram2	170829	ENSMUSG00000041779	1	20996299	21079229	protein_coding	translocating chain-associating membrane protein 2 [Source:MGI Symbol;Acc:MGI:1924817]
ENSMUSG00000026600	Soat1	3006.61	0.714029	0.143122	4.98896	6.07e-07	1.62e-05	Soat1	20652	ENSMUSG00000026600	1	156424525	156474331	protein_coding	sterol O-acyltransferase 1 [Source:MGI Symbol;Acc:MGI:104665]
ENSMUSG00000050493	Fam167b	179.8	0.532897	0.106879	4.98599	6.16e-07	1.64e-05	Fam167b	230766	ENSMUSG00000050493	4	129576815	129578549	protein_coding	family with sequence similarity 167, member B [Source:MGI Symbol;Acc:MGI:2668032]
ENSMUSG00000015766	Eps8	1541.84	0.682889	0.136995	4.98479	6.2e-07	1.65e-05	Eps8	13860	ENSMUSG00000015766	6	137477245	137654876	protein_coding	epidermal growth factor receptor pathway substrate 8 [Source:MGI Symbol;Acc:MGI:104684]
ENSMUSG00000056054	S100a8	140.822	2.72703	0.547331	4.9824	6.28e-07	1.66e-05	S100a8	20201	ENSMUSG00000056054	3	90668978	90670035	protein_coding	S100 calcium binding protein A8 (calgranulin A) [Source:MGI Symbol;Acc:MGI:88244]
ENSMUSG00000043122	A530016L24Rik	496.383	0.547569	0.10995	4.98018	6.35e-07	1.68e-05	A530016L24Rik	319942	ENSMUSG00000043122	12	112489448	112499927	protein_coding	RIKEN cDNA A530016L24 gene [Source:MGI Symbol;Acc:MGI:2443020]
ENSMUSG00000039853	Trim14	44.9271	1.14347	0.229717	4.97772	6.43e-07	1.7e-05	Trim14	74735	ENSMUSG00000039853	4	46493781	46536141	protein_coding	tripartite motif-containing 14 [Source:MGI Symbol;Acc:MGI:1921985]
ENSMUSG00000034919	Ttc22	32.8672	-1.42168	0.285703	-4.97608	6.49e-07	1.71e-05	Ttc22	230576	ENSMUSG00000034919	4	106622432	106640189	protein_coding	tetratricopeptide repeat domain 22 [Source:MGI Symbol;Acc:MGI:3045307]
ENSMUSG00000038374	Rbm8a	3150.25	-0.299886	0.0602866	-4.97435	6.55e-07	1.72e-05	Rbm8a	60365	ENSMUSG00000038374	3	96629933	96633791	protein_coding	RNA binding motif protein 8a [Source:MGI Symbol;Acc:MGI:1913129]
ENSMUSG00000113769	5033406O09Rik	91.3706	0.717021	0.144259	4.97036	6.68e-07	1.76e-05	5033406O09Rik	77675	ENSMUSG00000113769	12	111941991	111944484	lincRNA	RIKEN cDNA 5033406O09 gene [Source:MGI Symbol;Acc:MGI:1923205]
ENSMUSG00000062694	Cav3	2471.07	-0.561747	0.113036	-4.96961	6.71e-07	1.76e-05	Cav3	12391	ENSMUSG00000062694	6	112459505	112472872	protein_coding	caveolin 3 [Source:MGI Symbol;Acc:MGI:107570]
ENSMUSG00000001930	Vwf	4014.22	0.803922	0.161929	4.96467	6.88e-07	1.8e-05	Vwf	22371	ENSMUSG00000001930	6	125546774	125686679	protein_coding	Von Willebrand factor [Source:MGI Symbol;Acc:MGI:98941]
ENSMUSG00000045374	Wdr81	1106.35	0.505412	0.10198	4.95601	7.2e-07	1.88e-05	Wdr81	192652	ENSMUSG00000045374	11	75440944	75454717	protein_coding	WD repeat domain 81 [Source:MGI Symbol;Acc:MGI:2681828]
ENSMUSG00000037358	Dipk2b	23.0973	-1.42257	0.28709	-4.95514	7.23e-07	1.89e-05	Dipk2b	75905	ENSMUSG00000037358	X	18414881	18461397	protein_coding	divergent protein kinase domain 2B [Source:MGI Symbol;Acc:MGI:1923155]
ENSMUSG00000034641	Cd300ld	24.155	1.39871	0.282467	4.95176	7.35e-07	1.92e-05	Cd300ld	217305	ENSMUSG00000034641	11	114982274	114989922	protein_coding	CD300 molecule like family member d [Source:MGI Symbol;Acc:MGI:2442358]
ENSMUSG00000071715	Ncf4	67.8528	0.999618	0.201874	4.95168	7.36e-07	1.92e-05	Ncf4	17972	ENSMUSG00000071715	15	78244801	78262580	protein_coding	neutrophil cytosolic factor 4 [Source:MGI Symbol;Acc:MGI:109186]
ENSMUSG00000027452	Acss1	937.263	0.801281	0.162082	4.94368	7.67e-07	1.99e-05	Acss1	68738	ENSMUSG00000027452	2	150618105	150668500	protein_coding	acyl-CoA synthetase short-chain family member 1 [Source:MGI Symbol;Acc:MGI:1915988]
ENSMUSG00000030103	Bhlhe40	3289.87	1.48735	0.30093	4.94252	7.71e-07	2e-05	Bhlhe40	20893	ENSMUSG00000030103	6	108660629	108666925	protein_coding	basic helix-loop-helix family, member e40 [Source:MGI Symbol;Acc:MGI:1097714]
ENSMUSG00000025612	Bach1	2743.13	0.546754	0.110776	4.93566	7.99e-07	2.07e-05	Bach1	12013	ENSMUSG00000025612	16	87698945	87733346	protein_coding	BTB and CNC homology 1, basic leucine zipper transcription factor 1 [Source:MGI Symbol;Acc:MGI:894680]
ENSMUSG00000020806	Rhbdf2	820.914	0.680782	0.13809	4.93	8.22e-07	2.13e-05	Rhbdf2	217344	ENSMUSG00000020806	11	116598165	116627019	protein_coding	rhomboid 5 homolog 2 [Source:MGI Symbol;Acc:MGI:2442473]
ENSMUSG00000030220	Arhgdib	1384.3	0.486432	0.0986886	4.92896	8.27e-07	2.14e-05	Arhgdib	11857	ENSMUSG00000030220	6	136923655	136941899	protein_coding	Rho, GDP dissociation inhibitor (GDI) beta [Source:MGI Symbol;Acc:MGI:101940]
ENSMUSG00000034994	Eef2	107168	0.230135	0.0466972	4.92824	8.3e-07	2.14e-05	Eef2	13629	ENSMUSG00000034994	10	81176631	81182498	protein_coding	eukaryotic translation elongation factor 2 [Source:MGI Symbol;Acc:MGI:95288]
ENSMUSG00000040314	Ctsg	20.5306	2.4529	0.497798	4.92751	8.33e-07	2.15e-05	Ctsg	13035	ENSMUSG00000040314	14	56099881	56102574	protein_coding	cathepsin G [Source:MGI Symbol;Acc:MGI:88563]
ENSMUSG00000025572	Tmc6	1395.81	0.208585	0.0423337	4.92715	8.34e-07	2.15e-05	Tmc6	217353	ENSMUSG00000025572	11	117765988	117782198	protein_coding	transmembrane channel-like gene family 6 [Source:MGI Symbol;Acc:MGI:1098686]
ENSMUSG00000032590	Apeh	2509.9	0.249052	0.0505521	4.92663	8.37e-07	2.15e-05	Apeh	235606	ENSMUSG00000032590	9	108085413	108094606	protein_coding	acylpeptide hydrolase [Source:MGI Symbol;Acc:MGI:88041]
ENSMUSG00000028581	Laptm5	826.741	0.676299	0.13729	4.92605	8.39e-07	2.15e-05	Laptm5	16792	ENSMUSG00000028581	4	130913125	130936141	protein_coding	lysosomal-associated protein transmembrane 5 [Source:MGI Symbol;Acc:MGI:108046]
ENSMUSG00000091549	Gm6548	472.6	0.470599	0.0955473	4.9253	8.42e-07	2.16e-05	NA	NA	ENSMUSG00000091549	17	78850792	78851956	processed_pseudogene	predicted gene 6548 [Source:MGI Symbol;Acc:MGI:3644071]
ENSMUSG00000037110	Ralgapa2	1732.45	0.37371	0.0759246	4.92212	8.56e-07	2.19e-05	Ralgapa2	241694	ENSMUSG00000037110	2	146239879	146512344	protein_coding	Ral GTPase activating protein, alpha subunit 2 (catalytic) [Source:MGI Symbol;Acc:MGI:3036245]
ENSMUSG00000040258	Nxph4	47.8981	2.90809	0.590922	4.92128	8.6e-07	2.2e-05	Nxph4	104080	ENSMUSG00000040258	10	127525473	127534559	protein_coding	neurexophilin 4 [Source:MGI Symbol;Acc:MGI:1336197]
ENSMUSG00000036006	Ripor2	1491.23	0.454668	0.0925046	4.91508	8.87e-07	2.26e-05	Ripor2	193385	ENSMUSG00000036006	13	24501525	24733816	protein_coding	RHO family interacting cell polarization regulator 2 [Source:MGI Symbol;Acc:MGI:2444879]
ENSMUSG00000026425	Srgap2	2656.63	0.24545	0.0499491	4.91399	8.92e-07	2.27e-05	Srgap2	14270	ENSMUSG00000026425	1	131285251	131527352	protein_coding	SLIT-ROBO Rho GTPase activating protein 2 [Source:MGI Symbol;Acc:MGI:109605]
ENSMUSG00000042851	Zc3h6	253.086	0.94218	0.191751	4.91356	8.94e-07	2.27e-05	Zc3h6	78751	ENSMUSG00000042851	2	128967402	129018563	protein_coding	zinc finger CCCH type containing 6 [Source:MGI Symbol;Acc:MGI:1926001]
ENSMUSG00000048217	Nags	13.8206	2.90843	0.592216	4.9111	9.06e-07	2.3e-05	Nags	217214	ENSMUSG00000048217	11	102145513	102149477	protein_coding	N-acetylglutamate synthase [Source:MGI Symbol;Acc:MGI:2387600]
ENSMUSG00000022574	Naprt	269.292	0.610746	0.124432	4.90827	9.19e-07	2.33e-05	Naprt	223646	ENSMUSG00000022574	15	75890956	75894481	protein_coding	nicotinate phosphoribosyltransferase [Source:MGI Symbol;Acc:MGI:2442664]
ENSMUSG00000031963	Bmper	549.498	0.612993	0.124903	4.90777	9.21e-07	2.33e-05	Bmper	73230	ENSMUSG00000031963	9	23223076	23485200	protein_coding	BMP-binding endothelial regulator [Source:MGI Symbol;Acc:MGI:1920480]
ENSMUSG00000035105	Egln3	2935.07	1.9847	0.404454	4.90711	9.24e-07	2.34e-05	Egln3	112407	ENSMUSG00000035105	12	54178981	54203860	protein_coding	egl-9 family hypoxia-inducible factor 3 [Source:MGI Symbol;Acc:MGI:1932288]
ENSMUSG00000028668	Eloa	2773.32	0.288005	0.0587017	4.90625	9.28e-07	2.34e-05	Eloa	27224	ENSMUSG00000028668	4	136003368	136021763	protein_coding	elongin A [Source:MGI Symbol;Acc:MGI:1351315]
ENSMUSG00000079243	Xirp1	10937.3	-0.365211	0.0744414	-4.90603	9.29e-07	2.34e-05	Xirp1	22437	ENSMUSG00000079243	9	120013755	120023598	protein_coding	xin actin-binding repeat containing 1 [Source:MGI Symbol;Acc:MGI:1333878]
ENSMUSG00000046699	Slitrk4	1043.33	-0.612614	0.124911	-4.90439	9.37e-07	2.35e-05	Slitrk4	245446	ENSMUSG00000046699	X	64264885	64276996	protein_coding	SLIT and NTRK-like family, member 4 [Source:MGI Symbol;Acc:MGI:2442509]
ENSMUSG00000024601	Isoc1	5376.45	-0.236284	0.0481766	-4.90455	9.36e-07	2.35e-05	Isoc1	66307	ENSMUSG00000024601	18	58659466	58680368	protein_coding	isochorismatase domain containing 1 [Source:MGI Symbol;Acc:MGI:1913557]
ENSMUSG00000073490	Ifi207	114.742	1.21198	0.247269	4.90147	9.51e-07	2.39e-05	Ifi207	226691	ENSMUSG00000073490	1	173723427	173741747	protein_coding	interferon activated gene 207 [Source:MGI Symbol;Acc:MGI:2138302]
ENSMUSG00000055421	Pcdh9	239.953	0.606209	0.123695	4.90082	9.54e-07	2.39e-05	Pcdh9	211712	ENSMUSG00000055421	14	93013410	93890679	protein_coding	protocadherin 9 [Source:MGI Symbol;Acc:MGI:1306801]
ENSMUSG00000023951	Vegfa	7200.3	1.38775	0.283161	4.90092	9.54e-07	2.39e-05	Vegfa	22339	ENSMUSG00000023951	17	46016993	46032369	protein_coding	vascular endothelial growth factor A [Source:MGI Symbol;Acc:MGI:103178]
ENSMUSG00000013846	St3gal1	2816.04	0.423324	0.0864518	4.89664	9.75e-07	2.43e-05	St3gal1	20442	ENSMUSG00000013846	15	67102875	67176830	protein_coding	ST3 beta-galactoside alpha-2,3-sialyltransferase 1 [Source:MGI Symbol;Acc:MGI:98304]
ENSMUSG00000022747	St3gal6	717.262	0.661891	0.135165	4.89692	9.74e-07	2.43e-05	St3gal6	54613	ENSMUSG00000022747	16	58468125	58524243	protein_coding	ST3 beta-galactoside alpha-2,3-sialyltransferase 6 [Source:MGI Symbol;Acc:MGI:1888707]
ENSMUSG00000056071	S100a9	221.12	2.99141	0.611099	4.89513	9.82e-07	2.45e-05	S100a9	20202	ENSMUSG00000056071	3	90692632	90695721	protein_coding	S100 calcium binding protein A9 (calgranulin B) [Source:MGI Symbol;Acc:MGI:1338947]
ENSMUSG00000027750	Postn	24595.5	0.422027	0.0863499	4.88741	1.02e-06	2.54e-05	Postn	50706	ENSMUSG00000027750	3	54361109	54391037	protein_coding	periostin, osteoblast specific factor [Source:MGI Symbol;Acc:MGI:1926321]
ENSMUSG00000005413	Hmox1	1698.43	1.50522	0.308041	4.88643	1.03e-06	2.55e-05	Hmox1	15368	ENSMUSG00000005413	8	75093621	75100589	protein_coding	heme oxygenase 1 [Source:MGI Symbol;Acc:MGI:96163]
ENSMUSG00000031007	Atp6ap2	2371.81	0.371524	0.0761722	4.87742	1.07e-06	2.66e-05	Atp6ap2	70495	ENSMUSG00000031007	X	12587801	12617049	protein_coding	ATPase, H+ transporting, lysosomal accessory protein 2 [Source:MGI Symbol;Acc:MGI:1917745]
ENSMUSG00000026317	Cln8	1558.48	0.373018	0.0765056	4.8757	1.08e-06	2.68e-05	Cln8	26889	ENSMUSG00000026317	8	14881335	14901720	protein_coding	CLN8 transmembrane ER and ERGIC protein [Source:MGI Symbol;Acc:MGI:1349447]
ENSMUSG00000030341	Tnfrsf1a	2456.26	0.381641	0.0782873	4.87487	1.09e-06	2.69e-05	Tnfrsf1a	21937	ENSMUSG00000030341	6	125349362	125362484	protein_coding	tumor necrosis factor receptor superfamily, member 1a [Source:MGI Symbol;Acc:MGI:1314884]
ENSMUSG00000038046	Mrm3	509.287	-0.377512	0.0774436	-4.87467	1.09e-06	2.69e-05	Mrm3	67390	ENSMUSG00000038046	11	76243715	76250619	protein_coding	mitochondrial rRNA methyltransferase 3 [Source:MGI Symbol;Acc:MGI:1914640]
ENSMUSG00000075511	1700001L05Rik	214.126	1.47022	0.301653	4.87387	1.09e-06	2.7e-05	NA	NA	ENSMUSG00000075511	15	83353847	83367282	lincRNA	RIKEN cDNA 1700001L05 gene [Source:MGI Symbol;Acc:MGI:1916541]
ENSMUSG00000029470	P2rx4	558.352	0.565848	0.11633	4.86415	1.15e-06	2.83e-05	P2rx4	18438	ENSMUSG00000029470	5	122707544	122729738	protein_coding	purinergic receptor P2X, ligand-gated ion channel 4 [Source:MGI Symbol;Acc:MGI:1338859]
ENSMUSG00000035004	Igsf6	78.5104	0.749795	0.154213	4.86208	1.16e-06	2.85e-05	Igsf6	80719	ENSMUSG00000035004	7	121064067	121074572	protein_coding	immunoglobulin superfamily, member 6 [Source:MGI Symbol;Acc:MGI:1891393]
ENSMUSG00000031253	Srpx2	287.899	0.515861	0.106153	4.85959	1.18e-06	2.89e-05	Srpx2	68792	ENSMUSG00000031253	X	133908426	133932446	protein_coding	sushi-repeat-containing protein, X-linked 2 [Source:MGI Symbol;Acc:MGI:1916042]
ENSMUSG00000022453	Naga	1831.29	0.752447	0.154876	4.85837	1.18e-06	2.9e-05	Naga	17939	ENSMUSG00000022453	15	82329532	82338925	protein_coding	N-acetyl galactosaminidase, alpha [Source:MGI Symbol;Acc:MGI:1261422]
ENSMUSG00000023942	Slc29a1	1923.52	0.323803	0.0666654	4.85714	1.19e-06	2.91e-05	Slc29a1	63959	ENSMUSG00000023942	17	45585200	45599606	protein_coding	solute carrier family 29 (nucleoside transporters), member 1 [Source:MGI Symbol;Acc:MGI:1927073]
ENSMUSG00000034707	Gns	4173.53	0.360089	0.0742021	4.85281	1.22e-06	2.97e-05	Gns	75612	ENSMUSG00000034707	10	121365090	121397249	protein_coding	glucosamine (N-acetyl)-6-sulfatase [Source:MGI Symbol;Acc:MGI:1922862]
ENSMUSG00000042834	Nrep	14261.1	-0.330761	0.0681928	-4.85038	1.23e-06	3.01e-05	Nrep	27528	ENSMUSG00000042834	18	33437019	33464029	protein_coding	neuronal regeneration related protein [Source:MGI Symbol;Acc:MGI:99444]
ENSMUSG00000021754	Map3k1	2768.29	0.799291	0.164834	4.84906	1.24e-06	3.02e-05	Map3k1	26401	ENSMUSG00000021754	13	111746428	111808993	protein_coding	mitogen-activated protein kinase kinase kinase 1 [Source:MGI Symbol;Acc:MGI:1346872]
ENSMUSG00000026483	Fam129a	1315.74	0.522897	0.107852	4.84829	1.25e-06	3.03e-05	Fam129a	63913	ENSMUSG00000026483	1	151571186	151721939	protein_coding	family with sequence similarity 129, member A [Source:MGI Symbol;Acc:MGI:2137237]
ENSMUSG00000032578	Cish	659.512	0.80556	0.166172	4.84775	1.25e-06	3.03e-05	Cish	12700	ENSMUSG00000032578	9	107296026	107302784	protein_coding	cytokine inducible SH2-containing protein [Source:MGI Symbol;Acc:MGI:103159]
ENSMUSG00000001494	Sost	580.802	1.12777	0.232692	4.84661	1.26e-06	3.05e-05	Sost	74499	ENSMUSG00000001494	11	101962458	101967015	protein_coding	sclerostin [Source:MGI Symbol;Acc:MGI:1921749]
ENSMUSG00000021133	Susd6	3046.45	0.394946	0.0815183	4.84488	1.27e-06	3.07e-05	Susd6	217684	ENSMUSG00000021133	12	80790510	80880835	protein_coding	sushi domain containing 6 [Source:MGI Symbol;Acc:MGI:2444661]
ENSMUSG00000090272	Mndal	103.075	1.14169	0.235731	4.8432	1.28e-06	3.09e-05	Mndal	100040462	ENSMUSG00000090272	1	173849126	173880881	protein_coding	myeloid nuclear differentiation antigen like [Source:MGI Symbol;Acc:MGI:3780953]
ENSMUSG00000026663	Atf6	3310.79	0.405843	0.0838054	4.84268	1.28e-06	3.09e-05	Atf6	226641	ENSMUSG00000026663	1	170704674	170867771	protein_coding	activating transcription factor 6 [Source:MGI Symbol;Acc:MGI:1926157]
ENSMUSG00000072875	Gpr27	230.18	-0.454762	0.0939101	-4.84253	1.28e-06	3.09e-05	Gpr27	14761	ENSMUSG00000072875	6	99692679	99695066	protein_coding	G protein-coupled receptor 27 [Source:MGI Symbol;Acc:MGI:1202299]
ENSMUSG00000039005	Tlr4	394.751	0.58224	0.120269	4.84113	1.29e-06	3.11e-05	Tlr4	21898	ENSMUSG00000039005	4	66827584	66930284	protein_coding	toll-like receptor 4 [Source:MGI Symbol;Acc:MGI:96824]
ENSMUSG00000015852	Fcrls	572.602	0.784358	0.162095	4.83887	1.31e-06	3.14e-05	Fcrls	80891	ENSMUSG00000015852	3	87250758	87263738	protein_coding	Fc receptor-like S, scavenger receptor [Source:MGI Symbol;Acc:MGI:1933397]
ENSMUSG00000061086	Myl4	57707	-0.446389	0.0923883	-4.83166	1.35e-06	3.25e-05	Myl4	17896	ENSMUSG00000061086	11	104550663	104595753	protein_coding	myosin, light polypeptide 4 [Source:MGI Symbol;Acc:MGI:97267]
ENSMUSG00000035069	Oma1	633.257	-0.343733	0.0711575	-4.83059	1.36e-06	3.26e-05	Oma1	67013	ENSMUSG00000035069	4	103313812	103371868	protein_coding	OMA1 zinc metallopeptidase [Source:MGI Symbol;Acc:MGI:1914263]
ENSMUSG00000030871	Ears2	1976.25	-0.626419	0.129962	-4.82	1.44e-06	3.44e-05	Ears2	67417	ENSMUSG00000030871	7	122037213	122067263	protein_coding	glutamyl-tRNA synthetase 2, mitochondrial [Source:MGI Symbol;Acc:MGI:1914667]
ENSMUSG00000044167	Foxo1	2147.73	0.282736	0.0586668	4.81935	1.44e-06	3.44e-05	Foxo1	56458	ENSMUSG00000044167	3	52268336	52353221	protein_coding	forkhead box O1 [Source:MGI Symbol;Acc:MGI:1890077]
ENSMUSG00000002227	Mov10	1645.6	0.36156	0.0750465	4.81781	1.45e-06	3.47e-05	Mov10	17454	ENSMUSG00000002227	3	104794836	104818563	protein_coding	Mov10 RISC complex RNA helicase [Source:MGI Symbol;Acc:MGI:97054]
ENSMUSG00000075324	Fign	756.161	-0.484208	0.100557	-4.81525	1.47e-06	3.5e-05	Fign	60344	ENSMUSG00000075324	2	63971507	64098038	protein_coding	fidgetin [Source:MGI Symbol;Acc:MGI:1890647]
ENSMUSG00000027351	Spred1	3764.07	0.362498	0.0752815	4.81524	1.47e-06	3.5e-05	Spred1	114715	ENSMUSG00000027351	2	117121374	117182279	protein_coding	sprouty protein with EVH-1 domain 1, related sequence [Source:MGI Symbol;Acc:MGI:2150016]
ENSMUSG00000042626	Shc1	4296.55	0.327617	0.0680597	4.81367	1.48e-06	3.52e-05	Shc1	20416	ENSMUSG00000042626	3	89418443	89430027	protein_coding	src homology 2 domain-containing transforming protein C1 [Source:MGI Symbol;Acc:MGI:98296]
ENSMUSG00000063564	Col23a1	2753.05	0.612142	0.127223	4.81156	1.5e-06	3.56e-05	Col23a1	237759	ENSMUSG00000063564	11	51289920	51583918	protein_coding	collagen, type XXIII, alpha 1 [Source:MGI Symbol;Acc:MGI:2653243]
ENSMUSG00000028214	Gem	494.617	0.983445	0.204454	4.8101	1.51e-06	3.58e-05	Gem	14579	ENSMUSG00000028214	4	11704457	11714752	protein_coding	GTP binding protein (gene overexpressed in skeletal muscle) [Source:MGI Symbol;Acc:MGI:99844]
ENSMUSG00000020475	Pgam2	9952.75	-0.217858	0.0453003	-4.80919	1.52e-06	3.59e-05	Pgam2	56012	ENSMUSG00000020475	11	5801640	5803733	protein_coding	phosphoglycerate mutase 2 [Source:MGI Symbol;Acc:MGI:1933118]
ENSMUSG00000024410	Rmc1	1056.11	0.272158	0.0565986	4.80857	1.52e-06	3.59e-05	Rmc1	76482	ENSMUSG00000024410	18	12168717	12190658	protein_coding	regulator of MON1-CCZ1 [Source:MGI Symbol;Acc:MGI:1916528]
ENSMUSG00000051111	Sv2c	110.477	-0.739266	0.153877	-4.80428	1.55e-06	3.67e-05	Sv2c	75209	ENSMUSG00000051111	13	95954594	96132577	protein_coding	synaptic vesicle glycoprotein 2c [Source:MGI Symbol;Acc:MGI:1922459]
ENSMUSG00000025880	Smad7	2053.08	0.581624	0.121214	4.79831	1.6e-06	3.77e-05	Smad7	17131	ENSMUSG00000025880	18	75367529	75395935	protein_coding	SMAD family member 7 [Source:MGI Symbol;Acc:MGI:1100518]
ENSMUSG00000046794	Ppp1r3b	6019.69	0.602019	0.125492	4.79725	1.61e-06	3.79e-05	Ppp1r3b	244416	ENSMUSG00000046794	8	35375739	35388139	protein_coding	protein phosphatase 1, regulatory subunit 3B [Source:MGI Symbol;Acc:MGI:2177268]
ENSMUSG00000020572	Nampt	2730.21	1.01634	0.212017	4.7937	1.64e-06	3.85e-05	Nampt	59027	ENSMUSG00000020572	12	32819545	32853349	protein_coding	nicotinamide phosphoribosyltransferase [Source:MGI Symbol;Acc:MGI:1929865]
ENSMUSG00000034438	Gbp8	83.9957	0.848732	0.17712	4.79183	1.65e-06	3.87e-05	Gbp8	76074	ENSMUSG00000034438	5	105014150	105139540	protein_coding	guanylate-binding protein 8 [Source:MGI Symbol;Acc:MGI:1923324]
ENSMUSG00000032482	Cspg5	151.449	-0.757948	0.158171	-4.79196	1.65e-06	3.87e-05	Cspg5	29873	ENSMUSG00000032482	9	110243783	110262576	protein_coding	chondroitin sulfate proteoglycan 5 [Source:MGI Symbol;Acc:MGI:1352747]
ENSMUSG00000039671	Zmynd8	3696.79	0.31095	0.0649166	4.78999	1.67e-06	3.9e-05	Zmynd8	228880	ENSMUSG00000039671	2	165784152	165899016	protein_coding	zinc finger, MYND-type containing 8 [Source:MGI Symbol;Acc:MGI:1918025]
ENSMUSG00000030505	Prmt3	1355.44	-0.276854	0.0577962	-4.79018	1.67e-06	3.9e-05	Prmt3	71974	ENSMUSG00000030505	7	49778346	49858265	protein_coding	protein arginine N-methyltransferase 3 [Source:MGI Symbol;Acc:MGI:1919224]
ENSMUSG00000005142	Man2b1	3001.7	0.259168	0.0541145	4.78924	1.67e-06	3.91e-05	Man2b1	17159	ENSMUSG00000005142	8	85083270	85098282	protein_coding	mannosidase 2, alpha B1 [Source:MGI Symbol;Acc:MGI:107286]
ENSMUSG00000030824	Nucb1	7825.89	0.275059	0.0574493	4.78786	1.69e-06	3.93e-05	Nucb1	18220	ENSMUSG00000030824	7	45490458	45510406	protein_coding	nucleobindin 1 [Source:MGI Symbol;Acc:MGI:97388]
ENSMUSG00000072812	Ahnak2	20.1877	1.90204	0.397331	4.78703	1.69e-06	3.94e-05	Ahnak2	100041194	ENSMUSG00000072812	12	112772194	112802657	protein_coding	AHNAK nucleoprotein 2 [Source:MGI Symbol;Acc:MGI:2144831]
ENSMUSG00000026938	Fcna	42.2146	1.58644	0.331462	4.78619	1.7e-06	3.95e-05	Fcna	14133	ENSMUSG00000026938	2	25624666	25628030	protein_coding	ficolin A [Source:MGI Symbol;Acc:MGI:1340905]
ENSMUSG00000021668	Polk	644.16	0.713534	0.149082	4.78618	1.7e-06	3.95e-05	Polk	27015	ENSMUSG00000021668	13	96480690	96542579	protein_coding	polymerase (DNA directed), kappa [Source:MGI Symbol;Acc:MGI:1349767]
ENSMUSG00000030083	Abtb1	921.149	0.62829	0.131404	4.78137	1.74e-06	4.04e-05	Abtb1	80283	ENSMUSG00000030083	6	88835914	88841984	protein_coding	ankyrin repeat and BTB (POZ) domain containing 1 [Source:MGI Symbol;Acc:MGI:1933148]
ENSMUSG00000027330	Cdc25b	2804.7	0.532591	0.11144	4.77916	1.76e-06	4.08e-05	Cdc25b	12531	ENSMUSG00000027330	2	131186949	131198497	protein_coding	cell division cycle 25B [Source:MGI Symbol;Acc:MGI:99701]
ENSMUSG00000001642	Akr1b3	2091.53	-0.375337	0.078736	-4.76703	1.87e-06	4.32e-05	Akr1b3	11677	ENSMUSG00000001642	6	34302434	34317478	protein_coding	aldo-keto reductase family 1, member B3 (aldose reductase) [Source:MGI Symbol;Acc:MGI:1353494]
ENSMUSG00000026177	Slc11a1	140.374	0.805094	0.168968	4.76477	1.89e-06	4.36e-05	Slc11a1	18173	ENSMUSG00000026177	1	74375195	74386062	protein_coding	solute carrier family 11 (proton-coupled divalent metal ion transporters), member 1 [Source:MGI Symbol;Acc:MGI:1345275]
ENSMUSG00000022377	Asap1	2815.48	0.345268	0.0724629	4.76475	1.89e-06	4.36e-05	Asap1	13196	ENSMUSG00000022377	15	64086857	64382919	protein_coding	ArfGAP with SH3 domain, ankyrin repeat and PH domain1 [Source:MGI Symbol;Acc:MGI:1342335]
ENSMUSG00000050549	Fam241a	454.331	0.480724	0.100944	4.76228	1.91e-06	4.41e-05	Fam241a	70617	ENSMUSG00000050549	3	127869058	127896324	protein_coding	family with sequence similarity 241, member A [Source:MGI Symbol;Acc:MGI:1917867]
ENSMUSG00000047446	Arl4a	1162.91	0.310786	0.0652758	4.76112	1.93e-06	4.43e-05	Arl4a	11861	ENSMUSG00000047446	12	40005447	40038025	protein_coding	ADP-ribosylation factor-like 4A [Source:MGI Symbol;Acc:MGI:99437]
ENSMUSG00000024590	Lmnb1	12810.4	-0.309718	0.0650822	-4.75887	1.95e-06	4.47e-05	Lmnb1	16906	ENSMUSG00000024590	18	56707813	56753424	protein_coding	lamin B1 [Source:MGI Symbol;Acc:MGI:96795]
ENSMUSG00000032591	Mst1	12.8833	2.43854	0.51247	4.75841	1.95e-06	4.48e-05	Mst1	15235	ENSMUSG00000032591	9	108080436	108085003	protein_coding	macrophage stimulating 1 (hepatocyte growth factor-like) [Source:MGI Symbol;Acc:MGI:96080]
ENSMUSG00000014813	Stc1	997.578	0.833558	0.175303	4.75496	1.98e-06	4.55e-05	Stc1	20855	ENSMUSG00000014813	14	69029238	69041804	protein_coding	stanniocalcin 1 [Source:MGI Symbol;Acc:MGI:109131]
ENSMUSG00000096606	Tpbgl	143.125	0.65867	0.138556	4.75382	2e-06	4.57e-05	Tpbgl	100503386	ENSMUSG00000096606	7	99624082	99627103	protein_coding	trophoblast glycoprotein-like [Source:MGI Symbol;Acc:MGI:3646425]
ENSMUSG00000010609	Psen2	623.515	0.354969	0.0746769	4.7534	2e-06	4.57e-05	Psen2	19165	ENSMUSG00000010609	1	180227004	180263438	protein_coding	presenilin 2 [Source:MGI Symbol;Acc:MGI:109284]
ENSMUSG00000004207	Psap	21618.6	0.216004	0.0454762	4.74983	2.04e-06	4.64e-05	Psap	19156	ENSMUSG00000004207	10	60277627	60302597	protein_coding	prosaposin [Source:MGI Symbol;Acc:MGI:97783]
ENSMUSG00000028636	Ppcs	401.258	-0.481803	0.101501	-4.74677	2.07e-06	4.71e-05	Ppcs	106564	ENSMUSG00000028636	4	119418530	119422420	protein_coding	phosphopantothenoylcysteine synthetase [Source:MGI Symbol;Acc:MGI:1915237]
ENSMUSG00000019055	Plod1	4018.19	0.603679	0.127229	4.7448	2.09e-06	4.75e-05	Plod1	18822	ENSMUSG00000019055	4	147909753	147936767	protein_coding	procollagen-lysine, 2-oxoglutarate 5-dioxygenase 1 [Source:MGI Symbol;Acc:MGI:99907]
ENSMUSG00000022125	Cln5	1444.45	0.337633	0.0711752	4.74368	2.1e-06	4.77e-05	Cln5	211286	ENSMUSG00000022125	14	103070216	103077628	protein_coding	ceroid-lipofuscinosis, neuronal 5 [Source:MGI Symbol;Acc:MGI:2442253]
ENSMUSG00000035678	Tnfsf9	85.0301	1.14743	0.242085	4.73978	2.14e-06	4.85e-05	Tnfsf9	21950	ENSMUSG00000035678	17	57105325	57107757	protein_coding	tumor necrosis factor (ligand) superfamily, member 9 [Source:MGI Symbol;Acc:MGI:1101058]
ENSMUSG00000069516	Lyz2	1514.63	0.519267	0.109584	4.73852	2.15e-06	4.88e-05	Lyz2	17105	ENSMUSG00000069516	10	117277331	117282321	protein_coding	lysozyme 2 [Source:MGI Symbol;Acc:MGI:96897]
ENSMUSG00000045275	Lca5l	97.7796	-0.763658	0.161459	-4.72974	2.25e-06	5.09e-05	Lca5l	385668	ENSMUSG00000045275	16	96158407	96192271	protein_coding	Leber congenital amaurosis 5-like [Source:MGI Symbol;Acc:MGI:3041157]
ENSMUSG00000047205	Dusp18	879.683	0.461769	0.0977675	4.72313	2.32e-06	5.25e-05	Dusp18	75219	ENSMUSG00000047205	11	3895240	3901296	protein_coding	dual specificity phosphatase 18 [Source:MGI Symbol;Acc:MGI:1922469]
ENSMUSG00000042744	Hectd4	3313.04	0.366245	0.0775672	4.72165	2.34e-06	5.27e-05	Hectd4	269700	ENSMUSG00000042744	5	121220219	121368577	protein_coding	HECT domain E3 ubiquitin protein ligase 4 [Source:MGI Symbol;Acc:MGI:3647820]
ENSMUSG00000022885	St6gal1	1818.54	0.270305	0.0572491	4.72156	2.34e-06	5.27e-05	St6gal1	20440	ENSMUSG00000022885	16	23224740	23360350	protein_coding	beta galactoside alpha 2,6 sialyltransferase 1 [Source:MGI Symbol;Acc:MGI:108470]
ENSMUSG00000021892	Sh3bp5	2582.86	0.547991	0.116092	4.7203	2.35e-06	5.3e-05	Sh3bp5	24056	ENSMUSG00000021892	14	31359880	31436078	protein_coding	SH3-domain binding protein 5 (BTK-associated) [Source:MGI Symbol;Acc:MGI:1344391]
ENSMUSG00000007038	Neu1	986.864	0.51421	0.108943	4.71997	2.36e-06	5.3e-05	Neu1	18010	ENSMUSG00000007038	17	34931253	34935953	protein_coding	neuraminidase 1 [Source:MGI Symbol;Acc:MGI:97305]
ENSMUSG00000026271	Gpr35	47.9605	1.00078	0.212167	4.71692	2.39e-06	5.37e-05	Gpr35	64095	ENSMUSG00000026271	1	92950865	92986391	protein_coding	G protein-coupled receptor 35 [Source:MGI Symbol;Acc:MGI:1929509]
ENSMUSG00000042507	Elmsan1	1993.11	0.290953	0.0617131	4.71462	2.42e-06	5.43e-05	Elmsan1	238317	ENSMUSG00000042507	12	84149176	84218881	protein_coding	ELM2 and Myb/SANT-like domain containing 1 [Source:MGI Symbol;Acc:MGI:2685106]
ENSMUSG00000026207	Speg	5976.76	-0.262887	0.0557725	-4.71357	2.43e-06	5.44e-05	Speg	11790	ENSMUSG00000026207	1	75375297	75432320	protein_coding	SPEG complex locus [Source:MGI Symbol;Acc:MGI:109282]
ENSMUSG00000023067	Cdkn1a	1354.44	0.630894	0.133843	4.71368	2.43e-06	5.44e-05	Cdkn1a	12575	ENSMUSG00000023067	17	29090976	29100727	protein_coding	cyclin-dependent kinase inhibitor 1A (P21) [Source:MGI Symbol;Acc:MGI:104556]
ENSMUSG00000035242	Oaz1	11418.4	-0.272549	0.057831	-4.71284	2.44e-06	5.45e-05	Oaz1	18245	ENSMUSG00000035242	10	80826656	80829290	protein_coding	ornithine decarboxylase antizyme 1 [Source:MGI Symbol;Acc:MGI:109433]
ENSMUSG00000030465	Psd3	2544.59	0.211666	0.0449337	4.71063	2.47e-06	5.51e-05	Psd3	234353	ENSMUSG00000030465	8	67689082	68212027	protein_coding	pleckstrin and Sec7 domain containing 3 [Source:MGI Symbol;Acc:MGI:1918215]
ENSMUSG00000042444	Mindy2	2285.34	0.437194	0.0928232	4.70996	2.48e-06	5.52e-05	Mindy2	235461	ENSMUSG00000042444	9	70599014	70657174	protein_coding	MINDY lysine 48 deubiquitinase 2 [Source:MGI Symbol;Acc:MGI:2443086]
ENSMUSG00000003948	Mmd	4144.78	-0.442322	0.0939684	-4.70713	2.51e-06	5.59e-05	Mmd	67468	ENSMUSG00000003948	11	90249456	90278589	protein_coding	monocyte to macrophage differentiation-associated [Source:MGI Symbol;Acc:MGI:1914718]
ENSMUSG00000037725	Ckap2	1981.36	-0.189716	0.0403109	-4.70632	2.52e-06	5.6e-05	Ckap2	80986	ENSMUSG00000037725	8	22168160	22185819	protein_coding	cytoskeleton associated protein 2 [Source:MGI Symbol;Acc:MGI:1931797]
ENSMUSG00000026198	Abcb6	66.6181	0.790462	0.168038	4.70406	2.55e-06	5.66e-05	Abcb6	74104	ENSMUSG00000026198	1	75171717	75180392	protein_coding	ATP-binding cassette, sub-family B (MDR/TAP), member 6 [Source:MGI Symbol;Acc:MGI:1921354]
ENSMUSG00000050423	Ppp1r3g	351.95	0.796848	0.169405	4.70382	2.55e-06	5.66e-05	Ppp1r3g	76487	ENSMUSG00000050423	13	35958839	35970388	protein_coding	protein phosphatase 1, regulatory subunit 3G [Source:MGI Symbol;Acc:MGI:1923737]
ENSMUSG00000040740	Slc25a34	69.7378	1.24347	0.26439	4.70317	2.56e-06	5.66e-05	Slc25a34	384071	ENSMUSG00000040740	4	141618824	141623821	protein_coding	solute carrier family 25, member 34 [Source:MGI Symbol;Acc:MGI:2686215]
ENSMUSG00000021108	Prkch	1463.53	0.394404	0.083857	4.70329	2.56e-06	5.66e-05	Prkch	18755	ENSMUSG00000021108	12	73584796	73778185	protein_coding	protein kinase C, eta [Source:MGI Symbol;Acc:MGI:97600]
ENSMUSG00000039361	Picalm	12735.5	0.423462	0.0900458	4.70274	2.57e-06	5.66e-05	Picalm	233489	ENSMUSG00000039361	7	90130213	90213465	protein_coding	phosphatidylinositol binding clathrin assembly protein [Source:MGI Symbol;Acc:MGI:2385902]
ENSMUSG00000035439	Haus8	3085.85	-0.448066	0.095316	-4.70084	2.59e-06	5.71e-05	Haus8	76478	ENSMUSG00000035439	8	71248561	71272934	protein_coding	4HAUS augmin-like complex, subunit 8 [Source:MGI Symbol;Acc:MGI:1923728]
ENSMUSG00000028042	Zbtb7b	830.663	0.541836	0.115277	4.70029	2.6e-06	5.72e-05	Zbtb7b	22724	ENSMUSG00000028042	3	89377644	89394776	protein_coding	zinc finger and BTB domain containing 7B [Source:MGI Symbol;Acc:MGI:102755]
ENSMUSG00000032238	Rora	1174.64	1.99347	0.424466	4.69642	2.65e-06	5.82e-05	Rora	19883	ENSMUSG00000032238	9	68653786	69388246	protein_coding	RAR-related orphan receptor alpha [Source:MGI Symbol;Acc:MGI:104661]
ENSMUSG00000049878	Rlf	3098.55	0.797133	0.169887	4.69213	2.7e-06	5.93e-05	Rlf	109263	ENSMUSG00000049878	4	121145373	121215084	protein_coding	rearranged L-myc fusion sequence [Source:MGI Symbol;Acc:MGI:1924705]
ENSMUSG00000029171	Pgm2	920.708	0.279873	0.0596457	4.69225	2.7e-06	5.93e-05	Pgm1	66681	ENSMUSG00000029171	5	64092950	64128351	protein_coding	phosphoglucomutase 2 [Source:MGI Symbol;Acc:MGI:97564]
ENSMUSG00000022332	Khdrbs3	3300.51	-0.286018	0.0610435	-4.68549	2.79e-06	6.12e-05	Khdrbs3	13992	ENSMUSG00000022332	15	68928420	69101211	protein_coding	KH domain containing, RNA binding, signal transduction associated 3 [Source:MGI Symbol;Acc:MGI:1313312]
ENSMUSG00000035352	Ccl12	14.7147	1.88221	0.402072	4.68129	2.85e-06	6.23e-05	Ccl12	20293	ENSMUSG00000035352	11	82101845	82103400	protein_coding	chemokine (C-C motif) ligand 12 [Source:MGI Symbol;Acc:MGI:108224]
ENSMUSG00000027227	Sord	2413.36	0.461822	0.0987758	4.67545	2.93e-06	6.41e-05	Sord	20322	ENSMUSG00000027227	2	122234749	122265340	protein_coding	sorbitol dehydrogenase [Source:MGI Symbol;Acc:MGI:98266]
ENSMUSG00000001128	Cfp	183.334	0.672561	0.143869	4.67481	2.94e-06	6.42e-05	Cfp	18636	ENSMUSG00000001128	X	20925454	20931555	protein_coding	complement factor properdin [Source:MGI Symbol;Acc:MGI:97545]
ENSMUSG00000020423	Btg2	2020.78	0.437774	0.093672	4.67348	2.96e-06	6.45e-05	Btg2	12227	ENSMUSG00000020423	1	134075170	134079120	protein_coding	BTG anti-proliferation factor 2 [Source:MGI Symbol;Acc:MGI:108384]
ENSMUSG00000002524	Puf60	6571.58	-0.214594	0.0459398	-4.6712	2.99e-06	6.51e-05	Puf60	67959	ENSMUSG00000002524	15	76070182	76080924	protein_coding	poly-U binding splicing factor 60 [Source:MGI Symbol;Acc:MGI:1915209]
ENSMUSG00000055541	Lair1	52.8713	0.860972	0.184368	4.66986	3.01e-06	6.55e-05	Lair1	52855	ENSMUSG00000055541	7	4003402	4063204	protein_coding	leukocyte-associated Ig-like receptor 1 [Source:MGI Symbol;Acc:MGI:105492]
ENSMUSG00000022620	Arsa	1113.94	0.533477	0.114259	4.66903	3.03e-06	6.57e-05	Arsa	11883	ENSMUSG00000022620	15	89472476	89477425	protein_coding	arylsulfatase A [Source:MGI Symbol;Acc:MGI:88077]
ENSMUSG00000029553	Tfec	35.2846	1.14393	0.245133	4.66655	3.06e-06	6.64e-05	Tfec	21426	ENSMUSG00000029553	6	16833373	16898441	protein_coding	transcription factor EC [Source:MGI Symbol;Acc:MGI:1333760]
ENSMUSG00000023249	Parp3	104.875	0.894508	0.19172	4.6657	3.08e-06	6.66e-05	Parp3	235587	ENSMUSG00000023249	9	106470322	106476949	protein_coding	poly (ADP-ribose) polymerase family, member 3 [Source:MGI Symbol;Acc:MGI:1891258]
ENSMUSG00000025278	Flnb	5021.33	0.48506	0.10398	4.66493	3.09e-06	6.67e-05	Flnb	286940	ENSMUSG00000025278	14	7817957	7951588	protein_coding	filamin, beta [Source:MGI Symbol;Acc:MGI:2446089]
ENSMUSG00000028622	Mrpl37	2257.08	-0.251206	0.0538976	-4.6608	3.15e-06	6.8e-05	Mrpl37	56280	ENSMUSG00000028622	4	107055874	107066868	protein_coding	mitochondrial ribosomal protein L37 [Source:MGI Symbol;Acc:MGI:1926268]
ENSMUSG00000041445	Mmrn2	4501.4	0.393989	0.0845386	4.66047	3.15e-06	6.8e-05	Mmrn2	105450	ENSMUSG00000041445	14	34375465	34404287	protein_coding	multimerin 2 [Source:MGI Symbol;Acc:MGI:2385618]
ENSMUSG00000050737	Ptges	123.355	0.630735	0.135414	4.65782	3.2e-06	6.86e-05	Ptges	64292	ENSMUSG00000050737	2	30889471	30929863	protein_coding	prostaglandin E synthase [Source:MGI Symbol;Acc:MGI:1927593]
ENSMUSG00000025665	Rps6ka6	373.649	-0.392472	0.0842585	-4.65795	3.19e-06	6.86e-05	Rps6ka6	67071	ENSMUSG00000025665	X	111388192	111537959	protein_coding	ribosomal protein S6 kinase polypeptide 6 [Source:MGI Symbol;Acc:MGI:1914321]
ENSMUSG00000034041	Lyl1	723.463	0.535936	0.115054	4.65813	3.19e-06	6.86e-05	Lyl1	17095	ENSMUSG00000034041	8	84701449	84704940	protein_coding	lymphoblastomic leukemia 1 [Source:MGI Symbol;Acc:MGI:96891]
ENSMUSG00000032656	Marchf3	420.426	0.526591	0.113081	4.65677	3.21e-06	6.89e-05	2003-03-01	320253	ENSMUSG00000032656	18	56761716	56925548	protein_coding	membrane associated ring-CH-type finger 3 [Source:MGI Symbol;Acc:MGI:2443667]
ENSMUSG00000040675	Mthfd1l	1922.33	0.833791	0.179075	4.65609	3.22e-06	6.9e-05	Mthfd1l	270685	ENSMUSG00000040675	10	3973118	4167081	protein_coding	methylenetetrahydrofolate dehydrogenase (NADP+ dependent) 1-like [Source:MGI Symbol;Acc:MGI:1924836]
ENSMUSG00000044502	Bod1	2580.49	-0.307315	0.0660129	-4.65537	3.23e-06	6.92e-05	Bod1	69556	ENSMUSG00000044502	11	31665181	31671885	protein_coding	biorientation of chromosomes in cell division 1 [Source:MGI Symbol;Acc:MGI:1916806]
ENSMUSG00000046807	Lrrc75b	146.948	0.725396	0.155982	4.65051	3.31e-06	7.06e-05	Lrrc75b	192734	ENSMUSG00000046807	10	75550123	75560330	protein_coding	leucine rich repeat containing 75B [Source:MGI Symbol;Acc:MGI:2143657]
ENSMUSG00000003518	Dusp3	4148.84	0.286747	0.0616589	4.65053	3.31e-06	7.06e-05	Dusp3	72349	ENSMUSG00000003518	11	101971143	101987013	protein_coding	dual specificity phosphatase 3 (vaccinia virus phosphatase VH1-related) [Source:MGI Symbol;Acc:MGI:1919599]
ENSMUSG00000053559	Smagp	353.082	0.568456	0.122239	4.65036	3.31e-06	7.06e-05	Smagp	207818	ENSMUSG00000053559	15	100621339	100636940	protein_coding	small cell adhesion glycoprotein [Source:MGI Symbol;Acc:MGI:2448476]
ENSMUSG00000047153	Khnyn	1927.26	0.782095	0.168421	4.64368	3.42e-06	7.29e-05	Khnyn	219094	ENSMUSG00000047153	14	55884947	55898775	protein_coding	KH and NYN domain containing [Source:MGI Symbol;Acc:MGI:2451333]
ENSMUSG00000022111	Uchl3	991.74	-0.410543	0.0884293	-4.64261	3.44e-06	7.31e-05	Uchl3	50933	ENSMUSG00000022111	14	101653967	101696125	protein_coding	ubiquitin carboxyl-terminal esterase L3 (ubiquitin thiolesterase) [Source:MGI Symbol;Acc:MGI:1355274]
ENSMUSG00000025217	Btrc	1747.95	0.257958	0.0555683	4.64217	3.45e-06	7.32e-05	Btrc	12234	ENSMUSG00000025217	19	45363734	45530013	protein_coding	beta-transducin repeat containing protein [Source:MGI Symbol;Acc:MGI:1338871]
ENSMUSG00000037638	Zbtb42	369.074	-0.425064	0.091575	-4.64171	3.46e-06	7.33e-05	Zbtb42	382639	ENSMUSG00000037638	12	112678828	112682747	protein_coding	zinc finger and BTB domain containing 42 [Source:MGI Symbol;Acc:MGI:3644133]
ENSMUSG00000033342	Plppr5	408.105	-0.358187	0.0772087	-4.6392	3.5e-06	7.41e-05	Plppr5	75769	ENSMUSG00000033342	3	117485084	117689507	protein_coding	phospholipid phosphatase related 5 [Source:MGI Symbol;Acc:MGI:1923019]
ENSMUSG00000032348	Gsta4	1490.52	0.362892	0.0783904	4.62929	3.67e-06	7.76e-05	Gsta4	14860	ENSMUSG00000032348	9	78182774	78209349	protein_coding	glutathione S-transferase, alpha 4 [Source:MGI Symbol;Acc:MGI:1309515]
ENSMUSG00000054237	Fra10ac1	672.658	-0.342314	0.0739771	-4.62729	3.7e-06	7.83e-05	Fra10ac1	70567	ENSMUSG00000054237	19	38188481	38224156	protein_coding	FRA10AC1 homolog (human) [Source:MGI Symbol;Acc:MGI:1917817]
ENSMUSG00000067199	Frat1	122.011	0.704447	0.152249	4.62693	3.71e-06	7.83e-05	Frat1	14296	ENSMUSG00000067199	19	41829970	41832583	protein_coding	frequently rearranged in advanced T cell lymphomas [Source:MGI Symbol;Acc:MGI:109450]
ENSMUSG00000033192	Lpcat2	139.57	0.596693	0.128968	4.62666	3.72e-06	7.83e-05	Lpcat2	270084	ENSMUSG00000033192	8	92855339	92919279	protein_coding	lysophosphatidylcholine acyltransferase 2 [Source:MGI Symbol;Acc:MGI:3606214]
ENSMUSG00000028527	Ak4	3045.41	0.739088	0.159764	4.62613	3.73e-06	7.84e-05	Ak4	11639	ENSMUSG00000028527	4	101419277	101466995	protein_coding	adenylate kinase 4 [Source:MGI Symbol;Acc:MGI:87979]
ENSMUSG00000015839	Nfe2l2	2667.63	0.421358	0.0911235	4.62404	3.76e-06	7.91e-05	Nfe2l2	18024	ENSMUSG00000015839	2	75675513	75704641	protein_coding	nuclear factor, erythroid derived 2, like 2 [Source:MGI Symbol;Acc:MGI:108420]
ENSMUSG00000027394	Ttl	1409.93	-0.298019	0.0644884	-4.62128	3.81e-06	8.01e-05	Ttl	69737	ENSMUSG00000027394	2	129065942	129096283	protein_coding	tubulin tyrosine ligase [Source:MGI Symbol;Acc:MGI:1916987]
ENSMUSG00000029178	Klf3	3336.16	0.221191	0.0478785	4.61984	3.84e-06	8.05e-05	Klf3	16599	ENSMUSG00000029178	5	64803388	64832901	protein_coding	Kruppel-like factor 3 (basic) [Source:MGI Symbol;Acc:MGI:1342773]
ENSMUSG00000024942	Capn1	1052.7	0.44462	0.0962746	4.61825	3.87e-06	8.11e-05	Capn1	12333	ENSMUSG00000024942	19	5988545	6015897	protein_coding	calpain 1 [Source:MGI Symbol;Acc:MGI:88263]
ENSMUSG00000052821	Cysltr1	141.295	1.34868	0.292106	4.61708	3.89e-06	8.14e-05	Cysltr1	58861	ENSMUSG00000052821	X	106574346	106603679	protein_coding	cysteinyl leukotriene receptor 1 [Source:MGI Symbol;Acc:MGI:1926218]
ENSMUSG00000022957	Itsn1	4253.6	0.327834	0.0710435	4.61455	3.94e-06	8.23e-05	Itsn1	16443	ENSMUSG00000022957	16	91729281	91920597	protein_coding	intersectin 1 (SH3 domain protein 1A) [Source:MGI Symbol;Acc:MGI:1338069]
ENSMUSG00000034220	Gpc1	7373.68	-0.292128	0.0633436	-4.6118	3.99e-06	8.33e-05	Gpc1	14733	ENSMUSG00000034220	1	92831645	92860779	protein_coding	glypican 1 [Source:MGI Symbol;Acc:MGI:1194891]
ENSMUSG00000020847	Rph3al	492.044	1.0352	0.224478	4.61161	4e-06	8.33e-05	Rph3al	380714	ENSMUSG00000020847	11	75830999	75938429	protein_coding	rabphilin 3A-like (without C2 domains) [Source:MGI Symbol;Acc:MGI:1923492]
ENSMUSG00000109814	Gm45847	42.1641	2.41303	0.523295	4.61122	4e-06	8.33e-05	NA	NA	ENSMUSG00000109814	7	123031415	123068305	lincRNA	predicted gene 45847 [Source:MGI Symbol;Acc:MGI:5804962]
ENSMUSG00000059713	Rcan3	1056.55	0.318804	0.0691524	4.61017	4.02e-06	8.37e-05	Rcan3	53902	ENSMUSG00000059713	4	135412308	135433853	protein_coding	regulator of calcineurin 3 [Source:MGI Symbol;Acc:MGI:1858220]
ENSMUSG00000068735	Trp53i11	2379.25	0.745505	0.161816	4.60711	4.08e-06	8.48e-05	Trp53i11	277414	ENSMUSG00000068735	2	93187548	93201759	protein_coding	transformation related protein 53 inducible protein 11 [Source:MGI Symbol;Acc:MGI:2670995]
ENSMUSG00000025417	Pip4k2c	1746.66	0.328524	0.0713169	4.60654	4.09e-06	8.49e-05	Pip4k2c	117150	ENSMUSG00000025417	10	127197067	127211585	protein_coding	phosphatidylinositol-5-phosphate 4-kinase, type II, gamma [Source:MGI Symbol;Acc:MGI:2152214]
ENSMUSG00000026672	Optn	1049.52	0.654735	0.142157	4.60573	4.11e-06	8.51e-05	Optn	71648	ENSMUSG00000026672	2	5020642	5064051	protein_coding	optineurin [Source:MGI Symbol;Acc:MGI:1918898]
ENSMUSG00000024042	Sik1	3874.94	0.896632	0.194705	4.60509	4.12e-06	8.53e-05	Sik1	17691	ENSMUSG00000024042	17	31844250	31855804	protein_coding	salt inducible kinase 1 [Source:MGI Symbol;Acc:MGI:104754]
ENSMUSG00000026088	Mitd1	314.706	0.566856	0.123122	4.604	4.14e-06	8.56e-05	Mitd1	69028	ENSMUSG00000026088	1	37874801	37890411	protein_coding	MIT, microtubule interacting and transport, domain containing 1 [Source:MGI Symbol;Acc:MGI:1916278]
ENSMUSG00000044788	Fads6	359.447	0.827066	0.179654	4.60367	4.15e-06	8.57e-05	Fads6	328035	ENSMUSG00000044788	11	115279622	115297663	protein_coding	fatty acid desaturase domain family, member 6 [Source:MGI Symbol;Acc:MGI:3039592]
ENSMUSG00000018750	Zbtb4	1698.17	0.368346	0.0800494	4.60149	4.19e-06	8.65e-05	Zbtb4	75580	ENSMUSG00000018750	11	69765912	69784023	protein_coding	zinc finger and BTB domain containing 4 [Source:MGI Symbol;Acc:MGI:1922830]
ENSMUSG00000019966	Kitl	2049.32	-0.371241	0.0806991	-4.60031	4.22e-06	8.69e-05	Kitl	17311	ENSMUSG00000019966	10	100015630	100100416	protein_coding	kit ligand [Source:MGI Symbol;Acc:MGI:96974]
ENSMUSG00000074794	Arrdc3	4792.78	0.753256	0.163904	4.59572	4.31e-06	8.87e-05	Arrdc3	105171	ENSMUSG00000074794	13	80883384	80896042	protein_coding	arrestin domain containing 3 [Source:MGI Symbol;Acc:MGI:2145242]
ENSMUSG00000027423	Snx5	7827.92	0.347148	0.0755539	4.5947	4.33e-06	8.9e-05	Snx5	69178	ENSMUSG00000027423	2	144250123	144270906	protein_coding	sorting nexin 5 [Source:MGI Symbol;Acc:MGI:1916428]
ENSMUSG00000021830	Txndc16	1577.65	0.344185	0.0749566	4.59178	4.39e-06	9e-05	Txndc16	70561	ENSMUSG00000021830	14	45133465	45220328	protein_coding	thioredoxin domain containing 16 [Source:MGI Symbol;Acc:MGI:1917811]
ENSMUSG00000021978	Extl3	9788.76	-0.301764	0.0657152	-4.592	4.39e-06	9e-05	Extl3	54616	ENSMUSG00000021978	14	65052060	65149855	protein_coding	exostosin-like glycosyltransferase 3 [Source:MGI Symbol;Acc:MGI:1860765]
ENSMUSG00000047045	Tmem164	7683.26	0.208694	0.0454558	4.59113	4.41e-06	9.01e-05	Tmem164	209497	ENSMUSG00000047045	X	142681406	142843494	protein_coding	transmembrane protein 164 [Source:MGI Symbol;Acc:MGI:2148020]
ENSMUSG00000044534	Ackr2	110.83	1.31528	0.286488	4.59105	4.41e-06	9.01e-05	Ackr2	59289	ENSMUSG00000044534	9	121898355	121911074	protein_coding	atypical chemokine receptor 2 [Source:MGI Symbol;Acc:MGI:1891697]
ENSMUSG00000020717	Pecam1	8711.98	0.33926	0.0739141	4.58993	4.43e-06	9.04e-05	Pecam1	18613	ENSMUSG00000020717	11	106654217	106750628	protein_coding	platelet/endothelial cell adhesion molecule 1 [Source:MGI Symbol;Acc:MGI:97537]
ENSMUSG00000000056	Narf	5289.96	0.506428	0.110335	4.58989	4.43e-06	9.04e-05	Narf	67608	ENSMUSG00000000056	11	121237253	121255856	protein_coding	nuclear prelamin A recognition factor [Source:MGI Symbol;Acc:MGI:1914858]
ENSMUSG00000021699	Pde4d	1290.56	0.353311	0.0769821	4.58952	4.44e-06	9.05e-05	Pde4d	238871	ENSMUSG00000021699	13	108449948	109953461	protein_coding	phosphodiesterase 4D, cAMP specific [Source:MGI Symbol;Acc:MGI:99555]
ENSMUSG00000038550	Ciart	186.452	1.53717	0.335094	4.58727	4.49e-06	9.13e-05	Ciart	229599	ENSMUSG00000038550	3	95878503	95882251	protein_coding	circadian associated repressor of transcription [Source:MGI Symbol;Acc:MGI:2684975]
ENSMUSG00000020303	Stc2	1097.87	1.37849	0.300599	4.58582	4.52e-06	9.19e-05	Stc2	20856	ENSMUSG00000020303	11	31357307	31370074	protein_coding	stanniocalcin 2 [Source:MGI Symbol;Acc:MGI:1316731]
ENSMUSG00000005968	Tuft1	482.486	0.727443	0.158741	4.58258	4.59e-06	9.31e-05	Tuft1	22156	ENSMUSG00000005968	3	94612757	94658872	protein_coding	tuftelin 1 [Source:MGI Symbol;Acc:MGI:109572]
ENSMUSG00000030162	Olr1	34.1559	1.28911	0.281297	4.58273	4.59e-06	9.31e-05	Olr1	108078	ENSMUSG00000030162	6	129485244	129507165	protein_coding	oxidized low density lipoprotein (lectin-like) receptor 1 [Source:MGI Symbol;Acc:MGI:1261434]
ENSMUSG00000020547	Bzw2	7673.27	-0.200115	0.0436876	-4.58059	4.64e-06	9.39e-05	Bzw2	66912	ENSMUSG00000020547	12	36091835	36158080	protein_coding	basic leucine zipper and W2 domains 2 [Source:MGI Symbol;Acc:MGI:1914162]
ENSMUSG00000050565	Tor1aip2	5852.08	0.21291	0.0464895	4.57975	4.66e-06	9.41e-05	Tor1aip2	240832	ENSMUSG00000050565	1	156035403	156068861	protein_coding	torsin A interacting protein 2 [Source:MGI Symbol;Acc:MGI:3582695]
ENSMUSG00000020021	Fgd6	830.387	0.325314	0.0710399	4.57931	4.67e-06	9.42e-05	Fgd6	13998	ENSMUSG00000020021	10	94036001	94145339	protein_coding	FYVE, RhoGEF and PH domain containing 6 [Source:MGI Symbol;Acc:MGI:1261419]
ENSMUSG00000054150	Syne3	341.033	1.03986	0.227504	4.57075	4.86e-06	9.8e-05	Syne3	212073	ENSMUSG00000054150	12	104929933	105009809	protein_coding	spectrin repeat containing, nuclear envelope family member 3 [Source:MGI Symbol;Acc:MGI:2442408]
ENSMUSG00000052942	Glis3	174.819	0.796318	0.174291	4.56891	4.9e-06	9.88e-05	Glis3	226075	ENSMUSG00000052942	19	28258851	28680077	protein_coding	GLIS family zinc finger 3 [Source:MGI Symbol;Acc:MGI:2444289]
ENSMUSG00000040447	Spns2	618.542	0.488485	0.106929	4.5683	4.92e-06	9.89e-05	Spns2	216892	ENSMUSG00000040447	11	72451638	72489904	protein_coding	spinster homolog 2 [Source:MGI Symbol;Acc:MGI:2384936]
ENSMUSG00000021203	Otub2	886.34	0.483513	0.10587	4.56704	4.95e-06	9.94e-05	Otub2	68149	ENSMUSG00000021203	12	103388682	103406350	protein_coding	OTU domain, ubiquitin aldehyde binding 2 [Source:MGI Symbol;Acc:MGI:1915399]
ENSMUSG00000021423	Ly86	136.694	0.586752	0.128622	4.56184	5.07e-06	0.000101795	Ly86	17084	ENSMUSG00000021423	13	37345208	37419036	protein_coding	lymphocyte antigen 86 [Source:MGI Symbol;Acc:MGI:1321404]
ENSMUSG00000028645	Slc2a1	13756.3	1.11397	0.244463	4.55679	5.19e-06	0.000104105	Slc2a1	20525	ENSMUSG00000028645	4	119108711	119137983	protein_coding	solute carrier family 2 (facilitated glucose transporter), member 1 [Source:MGI Symbol;Acc:MGI:95755]
ENSMUSG00000060882	Kcnd2	401.378	-0.42908	0.0941703	-4.55643	5.2e-06	0.000104105	Kcnd2	16508	ENSMUSG00000060882	6	21215503	21729805	protein_coding	potassium voltage-gated channel, Shal-related family, member 2 [Source:MGI Symbol;Acc:MGI:102663]
ENSMUSG00000036264	Fstl4	464.346	0.556893	0.122223	4.55638	5.2e-06	0.000104105	Fstl4	320027	ENSMUSG00000036264	11	52764634	53188538	protein_coding	follistatin-like 4 [Source:MGI Symbol;Acc:MGI:2443199]
ENSMUSG00000011256	Adam19	6721.42	0.442835	0.0971992	4.55595	5.21e-06	0.000104195	Adam19	11492	ENSMUSG00000011256	11	46055992	46147343	protein_coding	a disintegrin and metallopeptidase domain 19 (meltrin beta) [Source:MGI Symbol;Acc:MGI:105377]
ENSMUSG00000029798	Herc6	217.085	0.476197	0.104593	4.55284	5.29e-06	0.000105622	Herc6	67138	ENSMUSG00000029798	6	57581000	57664632	protein_coding	hect domain and RLD 6 [Source:MGI Symbol;Acc:MGI:1914388]
ENSMUSG00000030814	Bcl7c	1205.69	-0.296756	0.0652056	-4.55109	5.34e-06	0.000106311	Bcl7c	12055	ENSMUSG00000030814	7	127661456	127708933	protein_coding	B cell CLL/lymphoma 7C [Source:MGI Symbol;Acc:MGI:1332237]
ENSMUSG00000063787	Chchd1	1844.65	-0.26067	0.0572778	-4.55098	5.34e-06	0.000106311	Chchd1	66121	ENSMUSG00000063787	14	20703006	20704425	protein_coding	coiled-coil-helix-coiled-coil-helix domain containing 1 [Source:MGI Symbol;Acc:MGI:1913371]
ENSMUSG00000111394	Gm49759	1429.8	0.872867	0.191876	4.54912	5.39e-06	0.000107129	NA	NA	ENSMUSG00000111394	9	59672814	59676700	TEC	predicted gene, 49759 [Source:MGI Symbol;Acc:MGI:6215263]
ENSMUSG00000058013	Septin11	9515.97	0.230252	0.0506338	4.5474	5.43e-06	0.000107879	2011-09-01	52398	ENSMUSG00000058013	5	93093437	93176447	protein_coding	septin 11 [Source:MGI Symbol;Acc:MGI:1277214]
ENSMUSG00000025743	Sdc3	5091.66	0.285962	0.0629328	4.54393	5.52e-06	0.000109544	Sdc3	20970	ENSMUSG00000025743	4	130792537	130826319	protein_coding	syndecan 3 [Source:MGI Symbol;Acc:MGI:1349163]
ENSMUSG00000020902	Ntn1	10001.4	0.425724	0.093698	4.54357	5.53e-06	0.000109601	Ntn1	18208	ENSMUSG00000020902	11	68209364	68400823	protein_coding	netrin 1 [Source:MGI Symbol;Acc:MGI:105088]
ENSMUSG00000021025	Nfkbia	1214.27	0.403432	0.0888675	4.5397	5.63e-06	0.000111501	Nfkbia	18035	ENSMUSG00000021025	12	55489410	55492647	protein_coding	nuclear factor of kappa light polypeptide gene enhancer in B cells inhibitor, alpha [Source:MGI Symbol;Acc:MGI:104741]
ENSMUSG00000034135	Sik3	2849.83	0.484084	0.106674	4.53797	5.68e-06	0.000112286	Sik3	70661	ENSMUSG00000034135	9	46012820	46224194	protein_coding	SIK family kinase 3 [Source:MGI Symbol;Acc:MGI:2446296]
ENSMUSG00000002957	Ap2a2	5555.51	0.317663	0.0700428	4.53527	5.75e-06	0.0001136	Ap2a2	11772	ENSMUSG00000002957	7	141562173	141633011	protein_coding	adaptor-related protein complex 2, alpha 2 subunit [Source:MGI Symbol;Acc:MGI:101920]
ENSMUSG00000060477	Irak2	319.716	0.585152	0.129094	4.53274	5.82e-06	0.000114835	Irak2	108960	ENSMUSG00000060477	6	113638467	113695026	protein_coding	interleukin-1 receptor-associated kinase 2 [Source:MGI Symbol;Acc:MGI:2429603]
ENSMUSG00000000594	Gm2a	2851.08	0.368025	0.0812006	4.5323	5.83e-06	0.000114868	Gm2a	14667	ENSMUSG00000000594	11	55098115	55113029	protein_coding	GM2 ganglioside activator protein [Source:MGI Symbol;Acc:MGI:95762]
ENSMUSG00000054855	Rnd1	105.678	1.18208	0.26082	4.53219	5.84e-06	0.000114868	Rnd1	223881	ENSMUSG00000054855	15	98663421	98677461	protein_coding	Rho family GTPase 1 [Source:MGI Symbol;Acc:MGI:2444878]
ENSMUSG00000053470	Kdm3a	4175.63	0.75934	0.167578	4.53127	5.86e-06	0.000115235	Kdm3a	104263	ENSMUSG00000053470	6	71588972	71632990	protein_coding	lysine (K)-specific demethylase 3A [Source:MGI Symbol;Acc:MGI:98847]
ENSMUSG00000035476	Tab3	1314.33	0.648784	0.143201	4.53058	5.88e-06	0.000115477	Tab3	66724	ENSMUSG00000035476	X	85574022	85634469	protein_coding	TGF-beta activated kinase 1/MAP3K7 binding protein 3 [Source:MGI Symbol;Acc:MGI:1913974]
ENSMUSG00000045594	Glb1	2360.99	0.244572	0.0540472	4.52515	6.04e-06	0.000118344	Glb1	12091	ENSMUSG00000045594	9	114401076	114474898	protein_coding	galactosidase, beta 1 [Source:MGI Symbol;Acc:MGI:88151]
ENSMUSG00000022358	Fbxo32	271.727	0.999496	0.220917	4.5243	6.06e-06	0.000118684	Fbxo32	67731	ENSMUSG00000022358	15	58175879	58214932	protein_coding	F-box protein 32 [Source:MGI Symbol;Acc:MGI:1914981]
ENSMUSG00000030045	Mrpl19	1935.39	-0.359889	0.0795694	-4.52296	6.1e-06	0.000119161	Mrpl19	56284	ENSMUSG00000030045	6	81957851	81965958	protein_coding	mitochondrial ribosomal protein L19 [Source:MGI Symbol;Acc:MGI:1926274]
ENSMUSG00000056209	Npm3	1208.25	-0.414452	0.0916316	-4.52302	6.1e-06	0.000119161	Npm3	18150	ENSMUSG00000056209	19	45747734	45749591	protein_coding	nucleoplasmin 3 [Source:MGI Symbol;Acc:MGI:894653]
ENSMUSG00000038244	Mical2	21647	0.363086	0.0803043	4.52138	6.14e-06	0.000119917	Mical2	320878	ENSMUSG00000038244	7	112225856	112413106	protein_coding	microtubule associated monooxygenase, calponin and LIM domain containing 2 [Source:MGI Symbol;Acc:MGI:2444947]
ENSMUSG00000022656	Nectin3	1810.24	-0.240387	0.0531821	-4.52007	6.18e-06	0.000120385	Nectin3	58998	ENSMUSG00000022656	16	46387706	46498525	protein_coding	nectin cell adhesion molecule 3 [Source:MGI Symbol;Acc:MGI:1930171]
ENSMUSG00000073555	Gm4951	37.1405	1.91384	0.423408	4.52008	6.18e-06	0.000120385	Gm4951	240327	ENSMUSG00000073555	18	60212080	60247820	protein_coding	predicted gene 4951 [Source:MGI Symbol;Acc:MGI:3644953]
ENSMUSG00000051041	Olfml1	291.778	0.63441	0.140368	4.51961	6.2e-06	0.000120508	Olfml1	244198	ENSMUSG00000051041	7	107567446	107591094	protein_coding	olfactomedin-like 1 [Source:MGI Symbol;Acc:MGI:2679264]
ENSMUSG00000024960	Plcb3	2247.44	0.335164	0.0742411	4.51454	6.35e-06	0.000123286	Plcb3	18797	ENSMUSG00000024960	19	6952325	6976470	protein_coding	phospholipase C, beta 3 [Source:MGI Symbol;Acc:MGI:104778]
ENSMUSG00000071637	Cebpd	382.638	0.685006	0.151743	4.51426	6.35e-06	0.000123308	Cebpd	12609	ENSMUSG00000071637	16	15887286	15891031	protein_coding	CCAAT/enhancer binding protein (C/EBP), delta [Source:MGI Symbol;Acc:MGI:103573]
ENSMUSG00000017309	Cd300lg	302.066	0.718441	0.159184	4.51328	6.38e-06	0.000123732	Cd300lg	52685	ENSMUSG00000017309	11	102041509	102055620	protein_coding	CD300 molecule like family member G [Source:MGI Symbol;Acc:MGI:1289168]
ENSMUSG00000022893	Adamts1	5494.21	0.34687	0.0768649	4.51273	6.4e-06	0.000123916	Adamts1	11504	ENSMUSG00000022893	16	85793827	85803113	protein_coding	a disintegrin-like and metallopeptidase (reprolysin type) with thrombospondin type 1 motif, 1 [Source:MGI Symbol;Acc:MGI:109249]
ENSMUSG00000027399	Il1a	11.2944	2.33559	0.517957	4.50923	6.51e-06	0.00012583	Il1a	16175	ENSMUSG00000027399	2	129299610	129309972	protein_coding	interleukin 1 alpha [Source:MGI Symbol;Acc:MGI:96542]
ENSMUSG00000038463	Olfml2b	3117.39	0.619281	0.137402	4.50706	6.57e-06	0.000126797	Olfml2b	320078	ENSMUSG00000038463	1	170644532	170682789	protein_coding	olfactomedin-like 2B [Source:MGI Symbol;Acc:MGI:2443310]
ENSMUSG00000039004	Bmp6	1213.07	0.634959	0.140887	4.50688	6.58e-06	0.000126797	Bmp6	12161	ENSMUSG00000039004	13	38345107	38500302	protein_coding	bone morphogenetic protein 6 [Source:MGI Symbol;Acc:MGI:88182]
ENSMUSG00000023868	Pde10a	204.035	0.691384	0.153396	4.50718	6.57e-06	0.000126797	Pde10a	23984	ENSMUSG00000023868	17	8525372	8986648	protein_coding	phosphodiesterase 10A [Source:MGI Symbol;Acc:MGI:1345143]
ENSMUSG00000036611	Eepd1	1070.33	-0.362662	0.0804922	-4.50556	6.62e-06	0.000127443	Eepd1	67484	ENSMUSG00000036611	9	25481547	25604110	protein_coding	endonuclease/exonuclease/phosphatase family domain containing 1 [Source:MGI Symbol;Acc:MGI:1914734]
ENSMUSG00000030536	Iqgap1	5051	0.255155	0.0566425	4.50465	6.65e-06	0.000127752	Iqgap1	29875	ENSMUSG00000030536	7	80711583	80825974	protein_coding	IQ motif containing GTPase activating protein 1 [Source:MGI Symbol;Acc:MGI:1352757]
ENSMUSG00000005125	Ndrg1	2928.38	2.33143	0.517571	4.50456	6.65e-06	0.000127752	Ndrg1	17988	ENSMUSG00000005125	15	66929318	66969640	protein_coding	N-myc downstream regulated gene 1 [Source:MGI Symbol;Acc:MGI:1341799]
ENSMUSG00000031381	Piga	716.966	0.505567	0.112269	4.50319	6.69e-06	0.000128437	Piga	18700	ENSMUSG00000031381	X	164419787	164433916	protein_coding	phosphatidylinositol glycan anchor biosynthesis, class A [Source:MGI Symbol;Acc:MGI:99461]
ENSMUSG00000049999	Ppp1r3d	1651	-0.427202	0.094941	-4.49966	6.81e-06	0.000130373	Ppp1r3d	228966	ENSMUSG00000049999	2	178411206	178414472	protein_coding	protein phosphatase 1, regulatory subunit 3D [Source:MGI Symbol;Acc:MGI:1917664]
ENSMUSG00000002930	Ppp1r17	129.528	0.904695	0.201064	4.49952	6.81e-06	0.000130373	Ppp1r17	19051	ENSMUSG00000002930	6	56017497	56032689	protein_coding	protein phosphatase 1, regulatory subunit 17 [Source:MGI Symbol;Acc:MGI:1333876]
ENSMUSG00000048899	Rimkla	370.135	-0.382763	0.0851232	-4.49658	6.91e-06	0.000131863	Rimkla	194237	ENSMUSG00000048899	4	119465283	119492628	protein_coding	ribosomal modification protein rimK-like family member A [Source:MGI Symbol;Acc:MGI:3040686]
ENSMUSG00000028833	Ncdn	1700.38	-0.47104	0.104764	-4.49621	6.92e-06	0.000131863	Ncdn	26562	ENSMUSG00000028833	4	126743750	126753438	protein_coding	neurochondrin [Source:MGI Symbol;Acc:MGI:1347351]
ENSMUSG00000097357	Gm16793	146.426	-0.502456	0.111748	-4.49631	6.91e-06	0.000131863	Gm16793	100504714	ENSMUSG00000097357	8	35582503	35588972	bidirectional_promoter_lncRNA	predicted gene, 16793 [Source:MGI Symbol;Acc:MGI:4439717]
ENSMUSG00000054136	Adm2	34.5276	2.14232	0.476478	4.49615	6.92e-06	0.000131863	Adm2	223780	ENSMUSG00000054136	15	89322720	89324731	protein_coding	adrenomedullin 2 [Source:MGI Symbol;Acc:MGI:2675256]
ENSMUSG00000041895	Wipi1	3099.2	0.411051	0.0915064	4.49205	7.05e-06	0.000134275	Wipi1	52639	ENSMUSG00000041895	11	109573331	109611967	protein_coding	WD repeat domain, phosphoinositide interacting 1 [Source:MGI Symbol;Acc:MGI:1261864]
ENSMUSG00000021411	Pxdc1	1048.15	0.384586	0.0856314	4.49118	7.08e-06	0.000134673	Pxdc1	66895	ENSMUSG00000021411	13	34627834	34653486	protein_coding	PX domain containing 1 [Source:MGI Symbol;Acc:MGI:1914145]
ENSMUSG00000031387	Renbp	1308.81	0.60018	0.133644	4.49088	7.09e-06	0.000134711	Renbp	19703	ENSMUSG00000031387	X	73922121	73930850	protein_coding	renin binding protein [Source:MGI Symbol;Acc:MGI:105940]
ENSMUSG00000028048	Gba	982.557	0.360168	0.0802105	4.49028	7.11e-06	0.00013488	Gba	14466	ENSMUSG00000028048	3	89202928	89208966	protein_coding	glucosidase, beta, acid [Source:MGI Symbol;Acc:MGI:95665]
ENSMUSG00000039087	Rreb1	3669.15	0.631793	0.140707	4.49013	7.12e-06	0.00013488	Rreb1	68750	ENSMUSG00000039087	13	37778400	37952005	protein_coding	ras responsive element binding protein 1 [Source:MGI Symbol;Acc:MGI:2443664]
ENSMUSG00000023947	Nfkbie	166.45	0.746834	0.166352	4.48948	7.14e-06	0.000135146	Nfkbie	18037	ENSMUSG00000023947	17	45555703	45563169	protein_coding	nuclear factor of kappa light polypeptide gene enhancer in B cells inhibitor, epsilon [Source:MGI Symbol;Acc:MGI:1194908]
ENSMUSG00000082292	Gm12250	24.7719	1.63905	0.365161	4.48856	7.17e-06	0.000135575	NA	NA	ENSMUSG00000082292	11	58187739	58189012	processed_pseudogene	predicted gene 12250 [Source:MGI Symbol;Acc:MGI:3649299]
ENSMUSG00000030747	Dgat2	772.125	1.05453	0.235124	4.48498	7.29e-06	0.000137717	Dgat2	67800	ENSMUSG00000030747	7	99153658	99182719	protein_coding	diacylglycerol O-acyltransferase 2 [Source:MGI Symbol;Acc:MGI:1915050]
ENSMUSG00000020232	Hmg20b	2647.96	-0.403317	0.0899708	-4.48275	7.37e-06	0.000139009	Hmg20b	15353	ENSMUSG00000020232	10	81346048	81350480	protein_coding	high mobility group 20B [Source:MGI Symbol;Acc:MGI:1341190]
ENSMUSG00000062661	Ncs1	3558.1	-0.500572	0.111702	-4.48132	7.42e-06	0.000139786	Ncs1	14299	ENSMUSG00000062661	2	31245823	31295989	protein_coding	neuronal calcium sensor 1 [Source:MGI Symbol;Acc:MGI:109166]
ENSMUSG00000105504	Gbp5	55.0513	1.25363	0.280035	4.47671	7.58e-06	0.000142682	Gbp5	229898	ENSMUSG00000105504	3	142493978	142522344	protein_coding	guanylate binding protein 5 [Source:MGI Symbol;Acc:MGI:2429943]
ENSMUSG00000073680	Tmem88b	426.782	0.864517	0.193175	4.47531	7.63e-06	0.000143298	Tmem88b	320587	ENSMUSG00000073680	4	155781591	155785874	protein_coding	transmembrane protein 88B [Source:MGI Symbol;Acc:MGI:2444329]
ENSMUSG00000072620	Slfn2	22.9544	1.28258	0.28658	4.47546	7.62e-06	0.000143298	Slfn2	20556	ENSMUSG00000072620	11	83065112	83070678	protein_coding	schlafen 2 [Source:MGI Symbol;Acc:MGI:1313258]
ENSMUSG00000022114	Spry2	2699.45	0.388761	0.08688	4.47469	7.65e-06	0.000143437	Spry2	24064	ENSMUSG00000022114	14	105891947	105896819	protein_coding	sprouty RTK signaling antagonist 2 [Source:MGI Symbol;Acc:MGI:1345138]
ENSMUSG00000001227	Sema6b	297.731	0.735279	0.164322	4.47463	7.65e-06	0.000143437	Sema6b	20359	ENSMUSG00000001227	17	56123085	56140343	protein_coding	sema domain, transmembrane domain (TM), and cytoplasmic domain, (semaphorin) 6B [Source:MGI Symbol;Acc:MGI:1202889]
ENSMUSG00000026430	Rassf5	1101.46	0.798875	0.178546	4.47434	7.66e-06	0.000143476	Rassf5	54354	ENSMUSG00000026430	1	131176410	131245258	protein_coding	Ras association (RalGDS/AF-6) domain family member 5 [Source:MGI Symbol;Acc:MGI:1926375]
ENSMUSG00000040455	Usp45	1254.52	0.240271	0.0537148	4.47308	7.71e-06	0.000144163	Usp45	77593	ENSMUSG00000040455	4	21767156	21837872	protein_coding	ubiquitin specific petidase 45 [Source:MGI Symbol;Acc:MGI:101850]
ENSMUSG00000030726	Pold3	1665.5	-0.268056	0.0599639	-4.47029	7.81e-06	0.000145897	Pold3	67967	ENSMUSG00000030726	7	100082111	100121565	protein_coding	polymerase (DNA-directed), delta 3, accessory subunit [Source:MGI Symbol;Acc:MGI:1915217]
ENSMUSG00000051671	Coa6	560.739	-0.287009	0.0642249	-4.46882	7.87e-06	0.000146692	Coa6	67892	ENSMUSG00000051671	8	126422515	126425433	protein_coding	cytochrome c oxidase assembly factor 6 [Source:MGI Symbol;Acc:MGI:1915142]
ENSMUSG00000042734	Ttc9	647.344	0.641243	0.143498	4.46865	7.87e-06	0.000146692	Ttc9	69480	ENSMUSG00000042734	12	81631249	81667557	protein_coding	tetratricopeptide repeat domain 9 [Source:MGI Symbol;Acc:MGI:1916730]
ENSMUSG00000031461	Myom2	3221.82	1.28821	0.288293	4.46841	7.88e-06	0.0001467	Myom2	17930	ENSMUSG00000031461	8	15057653	15133541	protein_coding	myomesin 2 [Source:MGI Symbol;Acc:MGI:1328358]
ENSMUSG00000032374	Plod2	5535.96	0.905196	0.202635	4.46712	7.93e-06	0.00014742	Plod2	26432	ENSMUSG00000032374	9	92542223	92608428	protein_coding	procollagen lysine, 2-oxoglutarate 5-dioxygenase 2 [Source:MGI Symbol;Acc:MGI:1347007]
ENSMUSG00000047648	Fbxo30	3179.78	0.379653	0.0850252	4.46518	8e-06	0.000148601	Fbxo30	71865	ENSMUSG00000047648	10	11281330	11298052	protein_coding	F-box protein 30 [Source:MGI Symbol;Acc:MGI:1919115]
ENSMUSG00000038886	Man2a2	4385.81	0.144356	0.0323391	4.46383	8.05e-06	0.000149359	Man2a2	140481	ENSMUSG00000038886	7	80349097	80371375	protein_coding	mannosidase 2, alpha 2 [Source:MGI Symbol;Acc:MGI:2150656]
ENSMUSG00000042826	Fgf11	703.219	0.946799	0.212115	4.46362	8.06e-06	0.000149359	Fgf11	14166	ENSMUSG00000042826	11	69796068	69801857	protein_coding	fibroblast growth factor 11 [Source:MGI Symbol;Acc:MGI:109167]
ENSMUSG00000087528	9830144P21Rik	55.9385	0.758327	0.169966	4.46165	8.13e-06	0.000150459	NA	NA	ENSMUSG00000087528	2	129205958	129230579	processed_transcript	RIKEN cDNA 9830144P21 gene [Source:MGI Symbol;Acc:MGI:3041171]
ENSMUSG00000041548	Hspb8	2518.45	-0.355591	0.0797008	-4.46158	8.14e-06	0.000150459	Hspb8	80888	ENSMUSG00000041548	5	116408491	116422864	protein_coding	heat shock protein 8 [Source:MGI Symbol;Acc:MGI:2135756]
ENSMUSG00000030020	Prickle2	1438.69	0.309526	0.0693837	4.46107	8.16e-06	0.000150653	Prickle2	243548	ENSMUSG00000030020	6	92370908	92706155	protein_coding	prickle planar cell polarity protein 2 [Source:MGI Symbol;Acc:MGI:1925144]
ENSMUSG00000014599	Csf1	1213.79	0.817871	0.183353	4.46064	8.17e-06	0.000150792	Csf1	12977	ENSMUSG00000014599	3	107741048	107760469	protein_coding	colony stimulating factor 1 (macrophage) [Source:MGI Symbol;Acc:MGI:1339753]
ENSMUSG00000040268	Plekha1	3134.28	-0.235946	0.0529254	-4.45809	8.27e-06	0.000152426	Plekha1	101476	ENSMUSG00000040268	7	130865756	130913312	protein_coding	pleckstrin homology domain containing, family A (phosphoinositide binding specific) member 1 [Source:MGI Symbol;Acc:MGI:2442213]
ENSMUSG00000049482	Ctu2	572.842	-0.492228	0.110445	-4.45675	8.32e-06	0.000153214	Ctu2	66965	ENSMUSG00000049482	8	122476143	122484138	protein_coding	cytosolic thiouridylase subunit 2 [Source:MGI Symbol;Acc:MGI:1914215]
ENSMUSG00000030786	Itgam	40.9948	0.946711	0.212499	4.45514	8.38e-06	0.00015403	Itgam	16409	ENSMUSG00000030786	7	128062640	128118491	protein_coding	integrin alpha M [Source:MGI Symbol;Acc:MGI:96607]
ENSMUSG00000101360	4933417O13Rik	38.4951	-1.23033	0.276175	-4.45491	8.39e-06	0.00015403	4933417O13Rik	71153	ENSMUSG00000101360	7	143322773	143364625	antisense	RIKEN cDNA 4933417O13 gene [Source:MGI Symbol;Acc:MGI:1918403]
ENSMUSG00000097039	Pvt1	82.9606	0.590959	0.132648	4.45509	8.39e-06	0.00015403	Pvt1	19296	ENSMUSG00000097039	15	62037986	62378096	lincRNA	Pvt1 oncogene [Source:MGI Symbol;Acc:MGI:97824]
ENSMUSG00000063694	Cycs	2818.66	-0.411074	0.0922925	-4.45404	8.43e-06	0.000154491	Cycs	13063	ENSMUSG00000063694	6	50562563	50566538	protein_coding	cytochrome c, somatic [Source:MGI Symbol;Acc:MGI:88578]
ENSMUSG00000025579	Gaa	9601.96	0.350653	0.0787347	4.4536	8.44e-06	0.00015464	Gaa	14387	ENSMUSG00000025579	11	119267887	119285454	protein_coding	glucosidase, alpha, acid [Source:MGI Symbol;Acc:MGI:95609]
ENSMUSG00000049687	Pheta2	401.888	0.632793	0.142095	4.4533	8.46e-06	0.000154688	Pheta2	338368	ENSMUSG00000049687	15	82338942	82345743	protein_coding	PH domain containing endocytic trafficking adaptor 2 [Source:MGI Symbol;Acc:MGI:2443609]
ENSMUSG00000035673	Sbno2	1197	0.278825	0.0626425	4.45105	8.55e-06	0.000156152	Sbno2	216161	ENSMUSG00000035673	10	80056992	80105571	protein_coding	strawberry notch 2 [Source:MGI Symbol;Acc:MGI:2448490]
ENSMUSG00000040473	Cfap69	85.9043	0.940176	0.211373	4.44795	8.67e-06	0.00015815	Cfap69	207686	ENSMUSG00000040473	5	5579278	5664239	protein_coding	cilia and flagella associated protein 69 [Source:MGI Symbol;Acc:MGI:2443778]
ENSMUSG00000020496	Rnf187	7674.05	-0.33127	0.0744786	-4.44785	8.67e-06	0.00015815	Rnf187	108660	ENSMUSG00000020496	11	58932288	58938916	protein_coding	ring finger protein 187 [Source:MGI Symbol;Acc:MGI:1914224]
ENSMUSG00000041920	Slc16a6	915.749	1.26459	0.284404	4.44645	8.73e-06	0.000159014	Slc16a6	104681	ENSMUSG00000041920	11	109450855	109473598	protein_coding	solute carrier family 16 (monocarboxylic acid transporters), member 6 [Source:MGI Symbol;Acc:MGI:2144585]
ENSMUSG00000069171	Nr2f1	668.366	-0.776818	0.174717	-4.44614	8.74e-06	0.000159072	Nr2f1	13865	ENSMUSG00000069171	13	78188973	78199757	protein_coding	nuclear receptor subfamily 2, group F, member 1 [Source:MGI Symbol;Acc:MGI:1352451]
ENSMUSG00000027698	Nceh1	2274.85	1.32874	0.299017	4.4437	8.84e-06	0.000160714	Nceh1	320024	ENSMUSG00000027698	3	27182965	27284608	protein_coding	neutral cholesterol ester hydrolase 1 [Source:MGI Symbol;Acc:MGI:2443191]
ENSMUSG00000020392	Cdkn2aipnl	1987.8	-0.30964	0.0696855	-4.44339	8.86e-06	0.000160775	Cdkn2aipnl	52626	ENSMUSG00000020392	11	51967661	51977334	protein_coding	CDKN2A interacting protein N-terminal like [Source:MGI Symbol;Acc:MGI:1261797]
ENSMUSG00000037295	Ldlrap1	1249.19	0.299319	0.0674245	4.43932	9.02e-06	0.00016367	Ldlrap1	100017	ENSMUSG00000037295	4	134741554	134768024	protein_coding	low density lipoprotein receptor adaptor protein 1 [Source:MGI Symbol;Acc:MGI:2140175]
ENSMUSG00000029009	Mthfr	1334.93	0.388766	0.0875986	4.43803	9.08e-06	0.000164474	Mthfr	17769	ENSMUSG00000029009	4	148039077	148059551	protein_coding	methylenetetrahydrofolate reductase [Source:MGI Symbol;Acc:MGI:106639]
ENSMUSG00000021831	Ero1l	2688.04	1.32459	0.298493	4.4376	9.1e-06	0.000164628	Ero1l	50527	ENSMUSG00000021831	14	45283087	45318771	protein_coding	ERO1-like (S. cerevisiae) [Source:MGI Symbol;Acc:MGI:1354385]
ENSMUSG00000032496	Ltf	87.883	2.49237	0.561821	4.43624	9.15e-06	0.000165496	Ltf	17002	ENSMUSG00000032496	9	111019271	111042767	protein_coding	lactotransferrin [Source:MGI Symbol;Acc:MGI:96837]
ENSMUSG00000018076	Med13l	2712.14	0.370979	0.0836819	4.4332	9.28e-06	0.000167484	Med13l	76199	ENSMUSG00000018076	5	118560679	118765438	protein_coding	mediator complex subunit 13-like [Source:MGI Symbol;Acc:MGI:2670178]
ENSMUSG00000025075	Habp2	54.8414	-0.861731	0.194372	-4.43341	9.28e-06	0.000167484	Habp2	226243	ENSMUSG00000025075	19	56287137	56320822	protein_coding	hyaluronic acid binding protein 2 [Source:MGI Symbol;Acc:MGI:1196378]
ENSMUSG00000020107	Anapc16	1640.98	-0.19036	0.0429513	-4.43199	9.34e-06	0.000168248	Anapc16	52717	ENSMUSG00000020107	10	59987409	60003135	protein_coding	anaphase promoting complex subunit 16 [Source:MGI Symbol;Acc:MGI:1289325]
ENSMUSG00000025813	Homer2	4063.91	-0.472561	0.106698	-4.42896	9.47e-06	0.000170449	Homer2	26557	ENSMUSG00000025813	7	81600481	81707527	protein_coding	homer scaffolding protein 2 [Source:MGI Symbol;Acc:MGI:1347354]
ENSMUSG00000020949	Fkbp3	4338.73	-0.237727	0.0536845	-4.42823	9.5e-06	0.000170845	Fkbp3	30795	ENSMUSG00000020949	12	65062424	65074007	protein_coding	FK506 binding protein 3 [Source:MGI Symbol;Acc:MGI:1353460]
ENSMUSG00000000628	Hk2	9101.07	1.46789	0.331624	4.42637	9.58e-06	0.000172143	Hk2	15277	ENSMUSG00000000628	6	82725025	82774454	protein_coding	hexokinase 2 [Source:MGI Symbol;Acc:MGI:1315197]
ENSMUSG00000021665	Hexb	940.672	0.578249	0.130653	4.42585	9.61e-06	0.00017237	Hexb	15212	ENSMUSG00000021665	13	97176331	97198357	protein_coding	hexosaminidase B [Source:MGI Symbol;Acc:MGI:96074]
ENSMUSG00000026749	Nek6	2317.42	0.358054	0.0809299	4.42425	9.68e-06	0.000173471	Nek6	59126	ENSMUSG00000026749	2	38511643	38594606	protein_coding	NIMA (never in mitosis gene a)-related expressed kinase 6 [Source:MGI Symbol;Acc:MGI:1891638]
ENSMUSG00000001918	Slc1a5	2432.18	0.489665	0.110694	4.42359	9.71e-06	0.000173822	Slc1a5	20514	ENSMUSG00000001918	7	16781340	16798274	protein_coding	solute carrier family 1 (neutral amino acid transporter), member 5 [Source:MGI Symbol;Acc:MGI:105305]
ENSMUSG00000052102	Gnpda1	590.354	0.484263	0.109488	4.423	9.73e-06	0.000174113	Gnpda1	26384	ENSMUSG00000052102	18	38327535	38339003	protein_coding	glucosamine-6-phosphate deaminase 1 [Source:MGI Symbol;Acc:MGI:1347054]
ENSMUSG00000015994	Fnta	2844.8	-0.170557	0.0385668	-4.42238	9.76e-06	0.000174243	Fnta	14272	ENSMUSG00000015994	8	25998722	26015650	protein_coding	farnesyltransferase, CAAX box, alpha [Source:MGI Symbol;Acc:MGI:104683]
ENSMUSG00000057766	Ankrd29	393.581	-0.633548	0.143259	-4.42239	9.76e-06	0.000174243	Ankrd29	225187	ENSMUSG00000057766	18	12252362	12305797	protein_coding	ankyrin repeat domain 29 [Source:MGI Symbol;Acc:MGI:2687055]
ENSMUSG00000034981	Parm1	5566.92	0.425705	0.0963007	4.42058	9.84e-06	0.000175513	Parm1	231440	ENSMUSG00000034981	5	91517615	91626894	protein_coding	prostate androgen-regulated mucin-like protein 1 [Source:MGI Symbol;Acc:MGI:2443349]
ENSMUSG00000038527	C1rl	29.7466	0.990129	0.224089	4.41847	9.94e-06	0.000177047	C1rl	232371	ENSMUSG00000038527	6	124493113	124510643	protein_coding	complement component 1, r subcomponent-like [Source:MGI Symbol;Acc:MGI:2660692]
ENSMUSG00000027968	Larp7	3432.6	-0.267269	0.0605167	-4.41644	1e-05	0.000178528	Larp7	28036	ENSMUSG00000027968	3	127536714	127553349	protein_coding	La ribonucleoprotein domain family, member 7 [Source:MGI Symbol;Acc:MGI:107634]
ENSMUSG00000047731	Wbp1l	4984.34	0.494529	0.112051	4.41344	1.02e-05	0.000180831	Wbp1l	226178	ENSMUSG00000047731	19	46599084	46657389	protein_coding	WW domain binding protein 1 like [Source:MGI Symbol;Acc:MGI:107577]
ENSMUSG00000035473	Galm	723.13	0.438993	0.0994888	4.41248	1.02e-05	0.000181443	Galm	319625	ENSMUSG00000035473	17	80127471	80185101	protein_coding	galactose mutarotase [Source:MGI Symbol;Acc:MGI:2442420]
ENSMUSG00000059363	Fxn	662.212	-0.32309	0.073265	-4.40988	1.03e-05	0.000183449	Fxn	14297	ENSMUSG00000059363	19	24261453	24280605	protein_coding	frataxin [Source:MGI Symbol;Acc:MGI:1096879]
ENSMUSG00000026443	Lrrn2	682.721	-0.438622	0.0994737	-4.40942	1.04e-05	0.000183641	Lrrn2	16980	ENSMUSG00000026443	1	132880273	132940005	protein_coding	leucine rich repeat protein 2, neuronal [Source:MGI Symbol;Acc:MGI:106037]
ENSMUSG00000015149	Sirt2	1783.94	0.244185	0.0553888	4.40857	1.04e-05	0.000184173	Sirt2	64383	ENSMUSG00000015149	7	28766735	28788661	protein_coding	sirtuin 2 [Source:MGI Symbol;Acc:MGI:1927664]
ENSMUSG00000050914	Ankrd37	241.083	1.11403	0.252771	4.40727	1.05e-05	0.000185089	Ankrd37	654824	ENSMUSG00000050914	8	45996902	46005707	protein_coding	ankyrin repeat domain 37 [Source:MGI Symbol;Acc:MGI:3603344]
ENSMUSG00000045005	Fzd5	601.115	0.352259	0.0799347	4.40684	1.05e-05	0.000185265	Fzd5	14367	ENSMUSG00000045005	1	64730558	64737751	protein_coding	frizzled class receptor 5 [Source:MGI Symbol;Acc:MGI:108571]
ENSMUSG00000034640	Tiparp	1592.21	0.760957	0.172705	4.40612	1.05e-05	0.00018561	Tiparp	99929	ENSMUSG00000034640	3	65528410	65555518	protein_coding	TCDD-inducible poly(ADP-ribose) polymerase [Source:MGI Symbol;Acc:MGI:2159210]
ENSMUSG00000070803	Cited4	906.659	0.50209	0.113956	4.40598	1.05e-05	0.00018561	Cited4	56222	ENSMUSG00000070803	4	120666572	120667820	protein_coding	Cbp/p300-interacting transactivator, with Glu/Asp-rich carboxy-terminal domain, 4 [Source:MGI Symbol;Acc:MGI:1861694]
ENSMUSG00000003099	Ppp5c	3770.51	-0.210615	0.0478064	-4.40558	1.06e-05	0.000185762	Ppp5c	19060	ENSMUSG00000003099	7	17004640	17027924	protein_coding	protein phosphatase 5, catalytic subunit [Source:MGI Symbol;Acc:MGI:102666]
ENSMUSG00000031264	Btk	120.53	1.21593	0.276018	4.40525	1.06e-05	0.000185847	Btk	12229	ENSMUSG00000031264	X	134542336	134583570	protein_coding	Bruton agammaglobulinemia tyrosine kinase [Source:MGI Symbol;Acc:MGI:88216]
ENSMUSG00000034853	Acot11	350.244	0.455049	0.10335	4.403	1.07e-05	0.000187594	Acot11	329910	ENSMUSG00000034853	4	106744555	106804998	protein_coding	acyl-CoA thioesterase 11 [Source:MGI Symbol;Acc:MGI:1913736]
ENSMUSG00000041324	Inhba	1032.74	-0.533175	0.121104	-4.40263	1.07e-05	0.00018772	Inhba	16323	ENSMUSG00000041324	13	16011851	16031621	protein_coding	inhibin beta-A [Source:MGI Symbol;Acc:MGI:96570]
ENSMUSG00000030612	Mrpl46	1068.42	-0.329375	0.0748324	-4.4015	1.08e-05	0.000188504	Mrpl46	67308	ENSMUSG00000030612	7	78775236	78783531	protein_coding	mitochondrial ribosomal protein L46 [Source:MGI Symbol;Acc:MGI:1914558]
ENSMUSG00000019849	Prep	6534.61	-0.372693	0.0846906	-4.40064	1.08e-05	0.000189053	Prep	19072	ENSMUSG00000019849	10	45067203	45167198	protein_coding	prolyl endopeptidase [Source:MGI Symbol;Acc:MGI:1270863]
ENSMUSG00000031906	Smpd3	588.984	0.925674	0.210416	4.39926	1.09e-05	0.000190064	Smpd3	58994	ENSMUSG00000031906	8	106252548	106337988	protein_coding	sphingomyelin phosphodiesterase 3, neutral [Source:MGI Symbol;Acc:MGI:1927578]
ENSMUSG00000056492	Adgrf5	4300.28	0.483459	0.109948	4.39717	1.1e-05	0.000191702	Adgrf5	224792	ENSMUSG00000056492	17	43360451	43459557	protein_coding	adhesion G protein-coupled receptor F5 [Source:MGI Symbol;Acc:MGI:2182928]
ENSMUSG00000044629	Cnrip1	231.421	0.474186	0.107844	4.39694	1.1e-05	0.000191708	Cnrip1	380686	ENSMUSG00000044629	11	17051586	17079371	protein_coding	cannabinoid receptor interacting protein 1 [Source:MGI Symbol;Acc:MGI:1917505]
ENSMUSG00000004105	Angptl2	5244.71	0.423574	0.0963577	4.39585	1.1e-05	0.000192191	Angptl2	26360	ENSMUSG00000004105	2	33216069	33247717	protein_coding	angiopoietin-like 2 [Source:MGI Symbol;Acc:MGI:1347002]
ENSMUSG00000039621	Prex1	1727	0.197823	0.0450035	4.39572	1.1e-05	0.000192191	Prex1	277360	ENSMUSG00000039621	2	166566342	166713832	protein_coding	phosphatidylinositol-3,4,5-trisphosphate-dependent Rac exchange factor 1 [Source:MGI Symbol;Acc:MGI:3040696]
ENSMUSG00000028676	Srsf10	3511.65	-0.306802	0.0697918	-4.39596	1.1e-05	0.000192191	Srsf10	14105	ENSMUSG00000028676	4	135855747	135869908	protein_coding	serine and arginine-rich splicing factor 10 [Source:MGI Symbol;Acc:MGI:1333805]
ENSMUSG00000086825	Gm15675	31.6994	1.16517	0.265097	4.39526	1.11e-05	0.000192403	NA	NA	ENSMUSG00000086825	1	130429781	130437191	lincRNA	predicted gene 15675 [Source:MGI Symbol;Acc:MGI:3783117]
ENSMUSG00000006542	Prkag3	170.135	-1.11748	0.254324	-4.39393	1.11e-05	0.000193383	Prkag3	241113	ENSMUSG00000006542	1	74738922	74749221	protein_coding	protein kinase, AMP-activated, gamma 3 non-catalytic subunit [Source:MGI Symbol;Acc:MGI:1891343]
ENSMUSG00000074476	Spc24	1842.11	-0.251274	0.0571941	-4.39336	1.12e-05	0.000193691	Spc24	67629	ENSMUSG00000074476	9	21755442	21760303	protein_coding	SPC24, NDC80 kinetochore complex component, homolog (S. cerevisiae) [Source:MGI Symbol;Acc:MGI:1914879]
ENSMUSG00000002250	Ppard	1219.41	0.643879	0.146617	4.39157	1.13e-05	0.000195092	Ppard	19015	ENSMUSG00000002250	17	28232700	28301474	protein_coding	peroxisome proliferator activator receptor delta [Source:MGI Symbol;Acc:MGI:101884]
ENSMUSG00000027775	Mfsd1	2602.39	0.171591	0.0390776	4.39101	1.13e-05	0.000195394	Mfsd1	66868	ENSMUSG00000027775	3	67582741	67604237	protein_coding	major facilitator superfamily domain containing 1 [Source:MGI Symbol;Acc:MGI:1914118]
ENSMUSG00000052837	Junb	539.614	0.808591	0.184244	4.38869	1.14e-05	0.000197292	Junb	16477	ENSMUSG00000052837	8	84976910	84978718	protein_coding	jun B proto-oncogene [Source:MGI Symbol;Acc:MGI:96647]
ENSMUSG00000019916	P4ha1	6052.74	1.15894	0.264094	4.38837	1.14e-05	0.00019738	P4ha1	18451	ENSMUSG00000019916	10	59323296	59373304	protein_coding	procollagen-proline, 2-oxoglutarate 4-dioxygenase (proline 4-hydroxylase), alpha 1 polypeptide [Source:MGI Symbol;Acc:MGI:97463]
ENSMUSG00000103953	Gm29718	14.337	1.51451	0.345249	4.38673	1.15e-05	0.000198674	NA	NA	ENSMUSG00000103953	1	136793034	136793510	processed_pseudogene	predicted gene, 29718 [Source:MGI Symbol;Acc:MGI:5588877]
ENSMUSG00000070873	Lilra5	10.0467	1.90285	0.433818	4.38629	1.15e-05	0.000198872	Lilra5	232801	ENSMUSG00000070873	7	4237754	4243463	protein_coding	leukocyte immunoglobulin-like receptor, subfamily A (with TM domain), member 5 [Source:MGI Symbol;Acc:MGI:3647196]
ENSMUSG00000036323	Srp72	4207.25	0.237204	0.0540898	4.38537	1.16e-05	0.000199509	Srp72	66661	ENSMUSG00000036323	5	76974683	76999937	protein_coding	signal recognition particle 72 [Source:MGI Symbol;Acc:MGI:1333795]
ENSMUSG00000022475	Hdac7	2827.1	0.26643	0.0607669	4.38446	1.16e-05	0.000200139	Hdac7	56233	ENSMUSG00000022475	15	97792664	97844502	protein_coding	histone deacetylase 7 [Source:MGI Symbol;Acc:MGI:1891835]
ENSMUSG00000034453	Polr3b	1342.38	-0.202006	0.0461014	-4.38177	1.18e-05	0.000202422	Polr3b	70428	ENSMUSG00000034453	10	84622292	84727178	protein_coding	polymerase (RNA) III (DNA directed) polypeptide B [Source:MGI Symbol;Acc:MGI:1917678]
ENSMUSG00000013833	Med16	2551.07	-0.205674	0.0469609	-4.37968	1.19e-05	0.000204167	Med16	216154	ENSMUSG00000013833	10	79894708	79908923	protein_coding	mediator complex subunit 16 [Source:MGI Symbol;Acc:MGI:2158394]
ENSMUSG00000022010	Tsc22d1	11171.8	-0.22535	0.05146	-4.37913	1.19e-05	0.000204262	Tsc22d1	21807	ENSMUSG00000022010	14	76414961	76507765	protein_coding	TSC22 domain family, member 1 [Source:MGI Symbol;Acc:MGI:109127]
ENSMUSG00000021109	Hif1a	12440.6	-0.363939	0.083104	-4.37932	1.19e-05	0.000204262	Hif1a	15251	ENSMUSG00000021109	12	73901375	73947530	protein_coding	hypoxia inducible factor 1, alpha subunit [Source:MGI Symbol;Acc:MGI:106918]
ENSMUSG00000028128	F3	309.226	0.780332	0.178231	4.3782	1.2e-05	0.000204727	F3	14066	ENSMUSG00000028128	3	121723537	121735048	protein_coding	coagulation factor III [Source:MGI Symbol;Acc:MGI:88381]
ENSMUSG00000034484	Snx2	2747.5	0.319848	0.0730539	4.37824	1.2e-05	0.000204727	Snx2	67804	ENSMUSG00000034484	18	53176316	53220865	protein_coding	sorting nexin 2 [Source:MGI Symbol;Acc:MGI:1915054]
ENSMUSG00000002489	Tiam1	1587.83	0.701645	0.160272	4.37783	1.2e-05	0.000204864	Tiam1	21844	ENSMUSG00000002489	16	89787111	90143769	protein_coding	T cell lymphoma invasion and metastasis 1 [Source:MGI Symbol;Acc:MGI:103306]
ENSMUSG00000072720	Myo18b	10627.5	-0.284181	0.0649502	-4.37537	1.21e-05	0.000206979	Myo18b	74376	ENSMUSG00000072720	5	112688876	112896362	protein_coding	myosin XVIIIb [Source:MGI Symbol;Acc:MGI:1921626]
ENSMUSG00000021569	Trip13	1337.23	-0.417372	0.0954715	-4.37169	1.23e-05	0.000210286	Trip13	69716	ENSMUSG00000021569	13	73911347	73937784	protein_coding	thyroid hormone receptor interactor 13 [Source:MGI Symbol;Acc:MGI:1916966]
ENSMUSG00000029465	Arpc3	4003.67	0.176539	0.0403991	4.36987	1.24e-05	0.000211838	Arpc3	56378	ENSMUSG00000029465	5	122391878	122414184	protein_coding	actin related protein 2/3 complex, subunit 3 [Source:MGI Symbol;Acc:MGI:1928375]
ENSMUSG00000023110	Prmt5	3373.41	-0.204771	0.0468635	-4.36951	1.25e-05	0.000211966	Prmt5	27374	ENSMUSG00000023110	14	54507187	54517525	protein_coding	protein arginine N-methyltransferase 5 [Source:MGI Symbol;Acc:MGI:1351645]
ENSMUSG00000039640	Mrpl12	5021.22	-0.444694	0.101789	-4.36876	1.25e-05	0.000212485	Mrpl12	56282	ENSMUSG00000039640	11	120484613	120489065	protein_coding	mitochondrial ribosomal protein L12 [Source:MGI Symbol;Acc:MGI:1926273]
ENSMUSG00000028341	Nr4a3	93.9641	1.74368	0.399379	4.36597	1.27e-05	0.000214996	Nr4a3	18124	ENSMUSG00000028341	4	48045153	48086447	protein_coding	nuclear receptor subfamily 4, group A, member 3 [Source:MGI Symbol;Acc:MGI:1352457]
ENSMUSG00000019960	Dusp6	2406.49	0.370795	0.0850126	4.36165	1.29e-05	0.00021907	Dusp6	67603	ENSMUSG00000019960	10	99263231	99267489	protein_coding	dual specificity phosphatase 6 [Source:MGI Symbol;Acc:MGI:1914853]
ENSMUSG00000034473	Sec22a	980.91	-0.238678	0.0547258	-4.36133	1.29e-05	0.000219166	Sec22a	317717	ENSMUSG00000034473	16	35311131	35363918	protein_coding	SEC22 homolog A, vesicle trafficking protein [Source:MGI Symbol;Acc:MGI:2447876]
ENSMUSG00000044338	Aplnr	1481.22	-0.616288	0.141357	-4.35981	1.3e-05	0.000220256	Aplnr	23796	ENSMUSG00000044338	2	85136225	85139923	protein_coding	apelin receptor [Source:MGI Symbol;Acc:MGI:1346086]
ENSMUSG00000017146	Brca1	1585.94	0.217078	0.0497886	4.36	1.3e-05	0.000220256	Brca1	12189	ENSMUSG00000017146	11	101488764	101551955	protein_coding	breast cancer 1, early onset [Source:MGI Symbol;Acc:MGI:104537]
ENSMUSG00000020778	Ten1	888.763	-0.270648	0.0621362	-4.35572	1.33e-05	0.000223959	Ten1	69535	ENSMUSG00000020778	11	116198855	116215318	protein_coding	TEN1 telomerase capping complex subunit [Source:MGI Symbol;Acc:MGI:1916785]
ENSMUSG00000022754	Tmem45a	365.811	1.02024	0.234225	4.3558	1.33e-05	0.000223959	Tmem45a	56277	ENSMUSG00000022754	16	56805161	56886166	protein_coding	transmembrane protein 45a [Source:MGI Symbol;Acc:MGI:1913122]
ENSMUSG00000030681	Mvp	1013.03	0.382388	0.0878077	4.35483	1.33e-05	0.000224425	Mvp	78388	ENSMUSG00000030681	7	126986860	127014621	protein_coding	major vault protein [Source:MGI Symbol;Acc:MGI:1925638]
ENSMUSG00000021846	Peli2	587.633	0.654208	0.150226	4.35483	1.33e-05	0.000224425	Peli2	93834	ENSMUSG00000021846	14	48120823	48281575	protein_coding	pellino 2 [Source:MGI Symbol;Acc:MGI:1891445]
ENSMUSG00000025264	Tsr2	713.424	-0.343339	0.0789137	-4.35082	1.36e-05	0.000228345	Tsr2	69499	ENSMUSG00000025264	X	151087094	151096543	protein_coding	TSR2 20S rRNA accumulation [Source:MGI Symbol;Acc:MGI:1916749]
ENSMUSG00000038264	Sema7a	498.377	-0.666287	0.153174	-4.34988	1.36e-05	0.00022909	Sema7a	20361	ENSMUSG00000038264	9	57940112	57962865	protein_coding	sema domain, immunoglobulin domain (Ig), and GPI membrane anchor, (semaphorin) 7A [Source:MGI Symbol;Acc:MGI:1306826]
ENSMUSG00000005397	Nid1	16099.3	0.327809	0.0753951	4.34789	1.37e-05	0.000230954	Nid1	18073	ENSMUSG00000005397	13	13437551	13512269	protein_coding	nidogen 1 [Source:MGI Symbol;Acc:MGI:97342]
ENSMUSG00000037646	Vps13b	1752.15	0.40575	0.0933434	4.34685	1.38e-05	0.000231817	Vps13b	666173	ENSMUSG00000037646	15	35371160	35931229	protein_coding	vacuolar protein sorting 13B [Source:MGI Symbol;Acc:MGI:1916380]
ENSMUSG00000072235	Tuba1a	6451.74	-0.499729	0.114993	-4.34575	1.39e-05	0.000232754	Tuba1a	22142	ENSMUSG00000072235	15	98949837	98953703	protein_coding	tubulin, alpha 1A [Source:MGI Symbol;Acc:MGI:98869]
ENSMUSG00000057530	Ece1	10479.7	0.421816	0.0972012	4.33961	1.43e-05	0.00023909	Ece1	230857	ENSMUSG00000057530	4	137862237	137965229	protein_coding	endothelin converting enzyme 1 [Source:MGI Symbol;Acc:MGI:1101357]
ENSMUSG00000041632	Mrps27	2084.7	-0.206583	0.0476061	-4.33941	1.43e-05	0.00023909	Mrps27	218506	ENSMUSG00000041632	13	99344786	99415562	protein_coding	mitochondrial ribosomal protein S27 [Source:MGI Symbol;Acc:MGI:1919064]
ENSMUSG00000006445	Epha2	1017.38	0.528865	0.121896	4.33867	1.43e-05	0.000239478	Epha2	13836	ENSMUSG00000006445	4	141301240	141329384	protein_coding	Eph receptor A2 [Source:MGI Symbol;Acc:MGI:95278]
ENSMUSG00000025607	Copg2	5336.2	0.188717	0.043499	4.33843	1.44e-05	0.000239478	Copg2	54160	ENSMUSG00000025607	6	30747554	30896794	protein_coding	coatomer protein complex, subunit gamma 2 [Source:MGI Symbol;Acc:MGI:1858683]
ENSMUSG00000000093	Tbx2	573.298	-0.555766	0.12811	-4.33818	1.44e-05	0.000239478	Tbx2	21385	ENSMUSG00000000093	11	85832551	85841948	protein_coding	T-box 2 [Source:MGI Symbol;Acc:MGI:98494]
ENSMUSG00000021257	Angel1	566.003	-0.373826	0.0861753	-4.33797	1.44e-05	0.000239478	Angel1	68737	ENSMUSG00000021257	12	86700502	86726460	protein_coding	angel homolog 1 [Source:MGI Symbol;Acc:MGI:1915987]
ENSMUSG00000051934	Spats2	3826.41	0.316554	0.0729695	4.33817	1.44e-05	0.000239478	Spats2	72572	ENSMUSG00000051934	15	99125916	99213215	protein_coding	spermatogenesis associated, serine-rich 2 [Source:MGI Symbol;Acc:MGI:1919822]
ENSMUSG00000037887	Dusp8	1465.24	-0.4362	0.100566	-4.33747	1.44e-05	0.000239791	Dusp8	18218	ENSMUSG00000037887	7	142079490	142095843	protein_coding	dual specificity phosphatase 8 [Source:MGI Symbol;Acc:MGI:106626]
ENSMUSG00000106825	2510016D11Rik	19.8099	1.56917	0.362057	4.33405	1.46e-05	0.000243281	NA	NA	ENSMUSG00000106825	5	120552055	120553039	TEC	RIKEN cDNA 2510016D11 gene [Source:MGI Symbol;Acc:MGI:1917539]
ENSMUSG00000040613	Apobec1	120.659	0.569017	0.131296	4.33386	1.47e-05	0.000243281	Apobec1	11810	ENSMUSG00000040613	6	122577792	122602444	protein_coding	apolipoprotein B mRNA editing enzyme, catalytic polypeptide 1 [Source:MGI Symbol;Acc:MGI:103298]
ENSMUSG00000074151	Nlrc5	21.3083	1.45884	0.336765	4.33192	1.48e-05	0.000245193	Nlrc5	434341	ENSMUSG00000074151	8	94434356	94527272	protein_coding	NLR family, CARD domain containing 5 [Source:MGI Symbol;Acc:MGI:3612191]
ENSMUSG00000059049	Frem1	1831.85	0.429653	0.0992198	4.33031	1.49e-05	0.000246748	Frem1	329872	ENSMUSG00000059049	4	82897920	83052339	protein_coding	Fras1 related extracellular matrix protein 1 [Source:MGI Symbol;Acc:MGI:2670972]
ENSMUSG00000102918	Pcdhgc3	1687.96	0.317595	0.0733719	4.32857	1.5e-05	0.000248466	Pcdhgc3	93706	ENSMUSG00000102918	18	37806364	37841873	protein_coding	protocadherin gamma subfamily C, 3 [Source:MGI Symbol;Acc:MGI:1935201]
ENSMUSG00000076441	Ass1	164.896	0.609173	0.140741	4.32834	1.5e-05	0.000248479	Ass1	11898	ENSMUSG00000076441	2	31470207	31520672	protein_coding	argininosuccinate synthetase 1 [Source:MGI Symbol;Acc:MGI:88090]
ENSMUSG00000015653	Steap2	420.694	0.378986	0.0876045	4.3261	1.52e-05	0.00025053	Steap2	74051	ENSMUSG00000015653	5	5664829	5694578	protein_coding	six transmembrane epithelial antigen of prostate 2 [Source:MGI Symbol;Acc:MGI:1921301]
ENSMUSG00000040234	Tm7sf3	2409.04	0.231809	0.0535832	4.32614	1.52e-05	0.00025053	Tm7sf3	67623	ENSMUSG00000040234	6	146602352	146642824	protein_coding	transmembrane 7 superfamily member 3 [Source:MGI Symbol;Acc:MGI:1914873]
ENSMUSG00000030087	Klf15	554.251	1.02172	0.236376	4.32244	1.54e-05	0.000254472	Klf15	66277	ENSMUSG00000030087	6	90462576	90475238	protein_coding	Kruppel-like factor 15 [Source:MGI Symbol;Acc:MGI:1929988]
ENSMUSG00000042129	Rassf4	712.405	0.622338	0.144033	4.32079	1.55e-05	0.000255957	Rassf4	213391	ENSMUSG00000042129	6	116633008	116673952	protein_coding	Ras association (RalGDS/AF-6) domain family member 4 [Source:MGI Symbol;Acc:MGI:2386853]
ENSMUSG00000006273	Atp6v1b2	5796.57	0.511509	0.118385	4.32073	1.56e-05	0.000255957	Atp6v1b2	11966	ENSMUSG00000006273	8	69088646	69113711	protein_coding	ATPase, H+ transporting, lysosomal V1 subunit B2 [Source:MGI Symbol;Acc:MGI:109618]
ENSMUSG00000021367	Edn1	644.783	0.969213	0.224566	4.31594	1.59e-05	0.000261313	Edn1	13614	ENSMUSG00000021367	13	42301476	42307990	protein_coding	endothelin 1 [Source:MGI Symbol;Acc:MGI:95283]
ENSMUSG00000041058	Wwp1	3208.81	0.336055	0.0778859	4.31471	1.6e-05	0.000262259	Wwp1	107568	ENSMUSG00000041058	4	19608303	19708993	protein_coding	WW domain containing E3 ubiquitin protein ligase 1 [Source:MGI Symbol;Acc:MGI:1861728]
ENSMUSG00000030059	Tmf1	2314.84	0.194119	0.0449895	4.31476	1.6e-05	0.000262259	Tmf1	232286	ENSMUSG00000030059	6	97152997	97179122	protein_coding	TATA element modulatory factor 1 [Source:MGI Symbol;Acc:MGI:2684999]
ENSMUSG00000031266	Gla	346.897	0.40739	0.0944235	4.31449	1.6e-05	0.000262265	Gla	11605	ENSMUSG00000031266	X	134588149	134601125	protein_coding	galactosidase, alpha [Source:MGI Symbol;Acc:MGI:1347344]
ENSMUSG00000034738	Nostrin	224.796	0.819306	0.190061	4.31074	1.63e-05	0.000266449	Nostrin	329416	ENSMUSG00000034738	2	69135800	69189330	protein_coding	nitric oxide synthase trafficker [Source:MGI Symbol;Acc:MGI:3606242]
ENSMUSG00000025207	Sema4g	281.234	1.03439	0.239967	4.31057	1.63e-05	0.000266449	Sema4g	26456	ENSMUSG00000025207	19	44989101	45003397	protein_coding	sema domain, immunoglobulin domain (Ig), transmembrane domain (TM) and short cytoplasmic domain, (semaphorin) 4G [Source:MGI Symbol;Acc:MGI:1347047]
ENSMUSG00000051747	Ttn	40252.6	-0.505833	0.117356	-4.31022	1.63e-05	0.000266606	Ttn	22138	ENSMUSG00000051747	2	76703980	76982547	protein_coding	titin [Source:MGI Symbol;Acc:MGI:98864]
ENSMUSG00000027630	Tbl1xr1	1878.32	0.363955	0.0844807	4.30815	1.65e-05	0.000268863	Tbl1xr1	81004	ENSMUSG00000027630	3	22076652	22216594	protein_coding	transducin (beta)-like 1X-linked receptor 1 [Source:MGI Symbol;Acc:MGI:2441730]
ENSMUSG00000024258	Polr2d	1612.34	-0.206164	0.0478932	-4.30466	1.67e-05	0.000272869	Polr2d	69241	ENSMUSG00000024258	18	31789159	31796701	protein_coding	polymerase (RNA) II (DNA directed) polypeptide D [Source:MGI Symbol;Acc:MGI:1916491]
ENSMUSG00000026455	Klhl12	1295.23	0.18783	0.0436453	4.30355	1.68e-05	0.000272925	Klhl12	240756	ENSMUSG00000026455	1	134455531	134491018	protein_coding	kelch-like 12 [Source:MGI Symbol;Acc:MGI:2385619]
ENSMUSG00000017969	Ptgis	1613.7	0.489783	0.113806	4.30367	1.68e-05	0.000272925	Ptgis	19223	ENSMUSG00000017969	2	167191805	167240604	protein_coding	prostaglandin I2 (prostacyclin) synthase [Source:MGI Symbol;Acc:MGI:1097156]
ENSMUSG00000049537	Tecrl	1186.72	0.31885	0.0740866	4.30374	1.68e-05	0.000272925	Tecrl	243078	ENSMUSG00000049537	5	83278145	83355195	protein_coding	trans-2,3-enoyl-CoA reductase-like [Source:MGI Symbol;Acc:MGI:2444966]
ENSMUSG00000032741	Tpcn1	2329.1	0.327423	0.0760792	4.30372	1.68e-05	0.000272925	Tpcn1	252972	ENSMUSG00000032741	5	120534153	120588673	protein_coding	two pore channel 1 [Source:MGI Symbol;Acc:MGI:2182472]
ENSMUSG00000024736	Tmem132a	3197.02	-0.266908	0.0620092	-4.30434	1.67e-05	0.000272925	Tmem132a	98170	ENSMUSG00000024736	19	10857822	10869940	protein_coding	transmembrane protein 132A [Source:MGI Symbol;Acc:MGI:2147810]
ENSMUSG00000059173	Pde1a	1006.76	0.310446	0.0721429	4.30321	1.68e-05	0.000273075	Pde1a	18573	ENSMUSG00000059173	2	79834453	80129458	protein_coding	phosphodiesterase 1A, calmodulin-dependent [Source:MGI Symbol;Acc:MGI:1201792]
ENSMUSG00000021127	Zfp36l1	9339.64	0.555606	0.12926	4.29838	1.72e-05	0.000278832	Zfp36l1	12192	ENSMUSG00000021127	12	80107754	80113013	protein_coding	zinc finger protein 36, C3H type-like 1 [Source:MGI Symbol;Acc:MGI:107946]
ENSMUSG00000037742	Eef1a1	178665	0.13673	0.0318149	4.29768	1.73e-05	0.000279441	Eef1a1	13627	ENSMUSG00000037742	9	78478449	78489151	protein_coding	eukaryotic translation elongation factor 1 alpha 1 [Source:MGI Symbol;Acc:MGI:1096881]
ENSMUSG00000031562	Dctd	1003.04	-0.491711	0.114427	-4.29714	1.73e-05	0.000279852	Dctd	320685	ENSMUSG00000031562	8	48099092	48153233	protein_coding	dCMP deaminase [Source:MGI Symbol;Acc:MGI:2444529]
ENSMUSG00000052133	Sema5b	141.869	-0.523069	0.121734	-4.29683	1.73e-05	0.000279977	Sema5b	20357	ENSMUSG00000052133	16	35541145	35664732	protein_coding	sema domain, seven thrombospondin repeats (type 1 and type 1-like), transmembrane domain (TM) and short cytoplasmic domain, (semaphorin) 5B [Source:MGI Symbol;Acc:MGI:107555]
ENSMUSG00000032062	2310030G06Rik	210.171	-0.376164	0.0875566	-4.29624	1.74e-05	0.000280451	2310030G06Rik	66952	ENSMUSG00000032062	9	50739691	50746536	protein_coding	RIKEN cDNA 2310030G06 gene [Source:MGI Symbol;Acc:MGI:1914202]
ENSMUSG00000063415	Cyp26b1	568.254	0.790011	0.183912	4.29559	1.74e-05	0.000280738	Cyp26b1	232174	ENSMUSG00000063415	6	84571414	84593908	protein_coding	cytochrome P450, family 26, subfamily b, polypeptide 1 [Source:MGI Symbol;Acc:MGI:2176159]
ENSMUSG00000038695	Josd2	2648.26	-0.315034	0.0733383	-4.29563	1.74e-05	0.000280738	Josd2	66124	ENSMUSG00000038695	7	44467980	44471662	protein_coding	Josephin domain containing 2 [Source:MGI Symbol;Acc:MGI:1913374]
ENSMUSG00000032459	Mrps22	1401.77	-0.304503	0.0708907	-4.29538	1.74e-05	0.000280738	Mrps22	64655	ENSMUSG00000032459	9	98588730	98601660	protein_coding	mitochondrial ribosomal protein S22 [Source:MGI Symbol;Acc:MGI:1928137]
ENSMUSG00000031458	Coprs	614.234	-0.432906	0.100795	-4.29494	1.75e-05	0.000281036	Coprs	66423	ENSMUSG00000031458	8	13884794	13890281	protein_coding	coordinator of PRMT5, differentiation stimulator [Source:MGI Symbol;Acc:MGI:1913673]
ENSMUSG00000024164	C3	424.963	1.91446	0.445775	4.29468	1.75e-05	0.000281089	C3	12266	ENSMUSG00000024164	17	57203970	57228136	protein_coding	complement component 3 [Source:MGI Symbol;Acc:MGI:88227]
ENSMUSG00000009647	Mcu	1279.63	0.338851	0.0789096	4.29417	1.75e-05	0.000281477	Mcu	215999	ENSMUSG00000009647	10	59446984	59616692	protein_coding	mitochondrial calcium uniporter [Source:MGI Symbol;Acc:MGI:3026965]
ENSMUSG00000016194	Hsd11b1	49.784	0.924959	0.215562	4.29093	1.78e-05	0.000285341	Hsd11b1	15483	ENSMUSG00000016194	1	193221634	193264075	protein_coding	hydroxysteroid 11-beta dehydrogenase 1 [Source:MGI Symbol;Acc:MGI:103562]
ENSMUSG00000035992	Fnip1	2140.53	0.820753	0.191457	4.28688	1.81e-05	0.000290317	Fnip1	216742	ENSMUSG00000035992	11	54438199	54518235	protein_coding	folliculin interacting protein 1 [Source:MGI Symbol;Acc:MGI:2444668]
ENSMUSG00000024646	Cyb5a	1766.7	0.237797	0.0554785	4.28629	1.82e-05	0.000290816	Cyb5a	109672	ENSMUSG00000024646	18	84838704	84879871	protein_coding	cytochrome b5 type A (microsomal) [Source:MGI Symbol;Acc:MGI:1926952]
ENSMUSG00000030102	Itpr1	5539.95	0.349401	0.0815279	4.28566	1.82e-05	0.000291356	Itpr1	16438	ENSMUSG00000030102	6	108213096	108551109	protein_coding	inositol 1,4,5-trisphosphate receptor 1 [Source:MGI Symbol;Acc:MGI:96623]
ENSMUSG00000027080	Med19	1031.26	-0.268014	0.0625644	-4.2838	1.84e-05	0.000293251	Med19	381379	ENSMUSG00000027080	2	84678402	84688215	protein_coding	mediator complex subunit 19 [Source:MGI Symbol;Acc:MGI:1914234]
ENSMUSG00000029598	Plbd2	2229.45	0.18798	0.0438797	4.284	1.84e-05	0.000293251	Plbd2	71772	ENSMUSG00000029598	5	120483282	120503625	protein_coding	phospholipase B domain containing 2 [Source:MGI Symbol;Acc:MGI:1919022]
ENSMUSG00000050711	Scg2	20.4723	1.5268	0.356479	4.283	1.84e-05	0.000293639	Scg2	20254	ENSMUSG00000050711	1	79434669	79440120	protein_coding	secretogranin II [Source:MGI Symbol;Acc:MGI:103033]
ENSMUSG00000027357	Crls1	1193.1	-0.290895	0.0679204	-4.28288	1.84e-05	0.000293639	Crls1	66586	ENSMUSG00000027357	2	132846666	132866785	protein_coding	cardiolipin synthase 1 [Source:MGI Symbol;Acc:MGI:1913836]
ENSMUSG00000025888	Casp1	38.2401	0.976162	0.2279	4.2833	1.84e-05	0.000293639	Casp1	12362	ENSMUSG00000025888	9	5298508	5307290	protein_coding	caspase 1 [Source:MGI Symbol;Acc:MGI:96544]
ENSMUSG00000020277	Pfkl	19686.3	0.518757	0.121141	4.28225	1.85e-05	0.000294188	Pfkl	18641	ENSMUSG00000020277	10	77986947	78010083	protein_coding	phosphofructokinase, liver, B-type [Source:MGI Symbol;Acc:MGI:97547]
ENSMUSG00000019659	Ccdc12	1361.63	-0.33123	0.0773761	-4.28077	1.86e-05	0.000295875	Ccdc12	72654	ENSMUSG00000019659	9	110656503	110711606	protein_coding	coiled-coil domain containing 12 [Source:MGI Symbol;Acc:MGI:1919904]
ENSMUSG00000028494	Plin2	2373.09	0.29118	0.0680247	4.2805	1.86e-05	0.000295959	Plin2	11520	ENSMUSG00000028494	4	86648386	86670060	protein_coding	perilipin 2 [Source:MGI Symbol;Acc:MGI:87920]
ENSMUSG00000078502	Gm13212	255.546	0.489808	0.114442	4.27997	1.87e-05	0.00029639	Gm13212	433801	ENSMUSG00000078502	4	145585166	145625345	protein_coding	predicted gene 13212 [Source:MGI Symbol;Acc:MGI:3651014]
ENSMUSG00000026315	Serpinb8	112.114	0.63424	0.148216	4.27917	1.88e-05	0.000297177	Serpinb8	20725	ENSMUSG00000026315	1	107590006	107610484	protein_coding	serine (or cysteine) peptidase inhibitor, clade B, member 8 [Source:MGI Symbol;Acc:MGI:894657]
ENSMUSG00000051323	Pcdh19	156.162	-0.771974	0.180453	-4.27799	1.89e-05	0.000298199	Pcdh19	279653	ENSMUSG00000051323	X	133582860	133688987	protein_coding	protocadherin 19 [Source:MGI Symbol;Acc:MGI:2685563]
ENSMUSG00000055069	Rab39	22.7304	1.3107	0.306376	4.27806	1.89e-05	0.000298199	Rab39	270160	ENSMUSG00000055069	9	53684110	53706232	protein_coding	RAB39, member RAS oncogene family [Source:MGI Symbol;Acc:MGI:2442855]
ENSMUSG00000002329	Mdp1	2067.77	-0.405292	0.0947532	-4.27734	1.89e-05	0.000298786	Mdp1	67881	ENSMUSG00000002329	14	55657879	55660508	protein_coding	magnesium-dependent phosphatase 1 [Source:MGI Symbol;Acc:MGI:1915131]
ENSMUSG00000058498	Rnf207	1568.03	-0.368309	0.0861233	-4.27653	1.9e-05	0.000299311	Rnf207	433809	ENSMUSG00000058498	4	152307019	152318993	protein_coding	ring finger protein 207 [Source:MGI Symbol;Acc:MGI:2684989]
ENSMUSG00000037060	Cavin3	1552.82	-0.297005	0.0694471	-4.27671	1.9e-05	0.000299311	Cavin3	109042	ENSMUSG00000037060	7	105480083	105482300	protein_coding	caveolae associated 3 [Source:MGI Symbol;Acc:MGI:1923422]
ENSMUSG00000032380	Dapk2	177.9	0.417199	0.0975729	4.27577	1.9e-05	0.000300064	Dapk2	13143	ENSMUSG00000032380	9	66158223	66272242	protein_coding	death-associated protein kinase 2 [Source:MGI Symbol;Acc:MGI:1341297]
ENSMUSG00000009248	Ascl2	10.7278	2.62987	0.615162	4.27509	1.91e-05	0.000300703	Ascl2	17173	ENSMUSG00000009248	7	142966829	142969264	protein_coding	achaete-scute family bHLH transcription factor 2 [Source:MGI Symbol;Acc:MGI:96920]
ENSMUSG00000027679	Dnajc19	708.6	-0.289595	0.0677535	-4.27424	1.92e-05	0.00030157	Dnajc19	67713	ENSMUSG00000027679	3	34056020	34081321	protein_coding	DnaJ heat shock protein family (Hsp40) member C19 [Source:MGI Symbol;Acc:MGI:1914963]
ENSMUSG00000033487	Fndc3a	2635.27	0.56346	0.131845	4.27365	1.92e-05	0.000302086	Fndc3a	319448	ENSMUSG00000033487	14	72537946	72710003	protein_coding	fibronectin type III domain containing 3A [Source:MGI Symbol;Acc:MGI:1196463]
ENSMUSG00000022428	Cby1	1162.01	-0.281259	0.0658451	-4.27153	1.94e-05	0.000304693	Cby1	73739	ENSMUSG00000022428	15	79659199	79667660	protein_coding	chibby family member 1, beta catenin antagonist [Source:MGI Symbol;Acc:MGI:1920989]
ENSMUSG00000040841	Six5	1169.32	-0.274055	0.0641633	-4.2712	1.94e-05	0.000304854	Six5	20475	ENSMUSG00000040841	7	19094594	19098549	protein_coding	sine oculis-related homeobox 5 [Source:MGI Symbol;Acc:MGI:106220]
ENSMUSG00000023147	Get1	1757.64	-0.378254	0.0885864	-4.26989	1.96e-05	0.000306364	Wrb	71446	ENSMUSG00000023147	16	96145407	96157852	protein_coding	guided entry of tail-anchored proteins factor 1 [Source:MGI Symbol;Acc:MGI:2136882]
ENSMUSG00000042787	Exog	472.584	-0.383782	0.0898997	-4.269	1.96e-05	0.000307301	Exog	208194	ENSMUSG00000042787	9	119444943	119465517	protein_coding	endo/exonuclease (5'-3'), endonuclease G-like [Source:MGI Symbol;Acc:MGI:2143333]
ENSMUSG00000038733	Wdr26	12056.9	0.187646	0.0439788	4.26674	1.98e-05	0.000310149	Wdr26	226757	ENSMUSG00000038733	1	181173228	181212001	protein_coding	WD repeat domain 26 [Source:MGI Symbol;Acc:MGI:1923825]
ENSMUSG00000046179	E2f8	1822.09	0.274689	0.0644031	4.26516	2e-05	0.000312066	E2f8	108961	ENSMUSG00000046179	7	48866429	48881596	protein_coding	E2F transcription factor 8 [Source:MGI Symbol;Acc:MGI:1922038]
ENSMUSG00000046727	Cystm1	687.725	0.396657	0.0930277	4.26386	2.01e-05	0.000313602	Cystm1	66060	ENSMUSG00000046727	18	36342520	36403097	protein_coding	cysteine-rich transmembrane module containing 1 [Source:MGI Symbol;Acc:MGI:1913310]
ENSMUSG00000078532	Nkain1	140.325	-0.541354	0.127018	-4.26202	2.03e-05	0.000315672	Nkain1	67149	ENSMUSG00000078532	4	130531602	130574173	protein_coding	Na+/K+ transporting ATPase interacting 1 [Source:MGI Symbol;Acc:MGI:1914399]
ENSMUSG00000116066	Gm49477	152.433	-0.725403	0.170204	-4.26197	2.03e-05	0.000315672	NA	NA	ENSMUSG00000116066	15	103135881	103140669	lincRNA	predicted gene, 49477 [Source:MGI Symbol;Acc:MGI:6155147]
ENSMUSG00000089901	Gm8113	252.84	-0.746775	0.175267	-4.26079	2.04e-05	0.000317058	NA	NA	ENSMUSG00000089901	14	43925390	43933411	protein_coding	predicted gene 8113 [Source:MGI Symbol;Acc:MGI:3648791]
ENSMUSG00000005566	Trim28	15676.7	-0.254569	0.0597594	-4.2599	2.05e-05	0.000318027	Trim28	21849	ENSMUSG00000005566	7	12999114	13031035	protein_coding	tripartite motif-containing 28 [Source:MGI Symbol;Acc:MGI:109274]
ENSMUSG00000048040	Arxes2	754.525	-0.348212	0.0817836	-4.25772	2.07e-05	0.000320847	Arxes2	76976	ENSMUSG00000048040	X	135993824	135995355	protein_coding	adipocyte-related X-chromosome expressed sequence 2 [Source:MGI Symbol;Acc:MGI:1924226]
ENSMUSG00000057897	Camk2b	198.121	-0.542445	0.127441	-4.25644	2.08e-05	0.000322392	Camk2b	12323	ENSMUSG00000057897	11	5969644	6066362	protein_coding	calcium/calmodulin-dependent protein kinase II, beta [Source:MGI Symbol;Acc:MGI:88257]
ENSMUSG00000016256	Ctsz	3269.71	0.357693	0.084047	4.25587	2.08e-05	0.000322917	Ctsz	64138	ENSMUSG00000016256	2	174427493	174439039	protein_coding	cathepsin Z [Source:MGI Symbol;Acc:MGI:1891190]
ENSMUSG00000033124	Atg9a	1392.74	0.492267	0.115696	4.25484	2.09e-05	0.000323824	Atg9a	245860	ENSMUSG00000033124	1	75180860	75192196	protein_coding	autophagy related 9A [Source:MGI Symbol;Acc:MGI:2138446]
ENSMUSG00000002871	Tpra1	845.691	0.28138	0.0661297	4.25498	2.09e-05	0.000323824	Tpra1	24100	ENSMUSG00000002871	6	88902251	88912238	protein_coding	transmembrane protein, adipocyte asscociated 1 [Source:MGI Symbol;Acc:MGI:1345190]
ENSMUSG00000037379	Spon2	3959.42	0.575291	0.13522	4.25448	2.1e-05	0.000324045	Spon2	100689	ENSMUSG00000037379	5	33198184	33218455	protein_coding	spondin 2, extracellular matrix protein [Source:MGI Symbol;Acc:MGI:1923724]
ENSMUSG00000026458	Ppfia4	1771.67	-0.386701	0.0909006	-4.25411	2.1e-05	0.00032428	Ppfia4	68507	ENSMUSG00000026458	1	134296783	134332928	protein_coding	protein tyrosine phosphatase, receptor type, f polypeptide (PTPRF), interacting protein (liprin), alpha 4 [Source:MGI Symbol;Acc:MGI:1915757]
ENSMUSG00000047798	Cd300lf	14.6899	1.66672	0.39189	4.25302	2.11e-05	0.000325563	Cd300lf	246746	ENSMUSG00000047798	11	115116214	115133992	protein_coding	CD300 molecule like family member F [Source:MGI Symbol;Acc:MGI:2442359]
ENSMUSG00000064373	Selenop	5066.32	0.578126	0.136023	4.25022	2.14e-05	0.00032936	Selenop	20363	ENSMUSG00000064373	15	3268547	3280508	protein_coding	selenoprotein P [Source:MGI Symbol;Acc:MGI:894288]
ENSMUSG00000068205	Macrod2	350.285	-0.451139	0.106225	-4.247	2.17e-05	0.000333829	Macrod2	72899	ENSMUSG00000068205	2	140395309	142392966	protein_coding	mono-ADP ribosylhydrolase 2 [Source:MGI Symbol;Acc:MGI:1920149]
ENSMUSG00000009112	Bcl2l13	3967.82	0.252426	0.059444	4.24646	2.17e-05	0.000334029	Bcl2l13	94044	ENSMUSG00000009112	6	120836212	120892842	protein_coding	BCL2-like 13 (apoptosis facilitator) [Source:MGI Symbol;Acc:MGI:2136959]
ENSMUSG00000053886	Sh2d4a	604.395	-0.463663	0.109187	-4.24649	2.17e-05	0.000334029	Sh2d4a	72281	ENSMUSG00000053886	8	68276567	68347699	protein_coding	SH2 domain containing 4A [Source:MGI Symbol;Acc:MGI:1919531]
ENSMUSG00000038059	Smim3	399.483	0.396293	0.093345	4.24547	2.18e-05	0.000335192	Smim3	106878	ENSMUSG00000038059	18	60474191	60501987	protein_coding	small integral membrane protein 3 [Source:MGI Symbol;Acc:MGI:1917088]
ENSMUSG00000019987	Arg1	39.0041	2.49354	0.587541	4.24403	2.2e-05	0.000337046	Arg1	11846	ENSMUSG00000019987	10	24915221	24927484	protein_coding	arginase, liver [Source:MGI Symbol;Acc:MGI:88070]
ENSMUSG00000015027	Galns	683.028	0.298079	0.0702777	4.24145	2.22e-05	0.000340642	Galns	50917	ENSMUSG00000015027	8	122578242	122611463	protein_coding	galactosamine (N-acetyl)-6-sulfate sulfatase [Source:MGI Symbol;Acc:MGI:1355303]
ENSMUSG00000107655	Gm44220	138.108	1.18844	0.280252	4.2406	2.23e-05	0.000341623	NA	NA	ENSMUSG00000107655	6	93241720	93244206	TEC	predicted gene, 44220 [Source:MGI Symbol;Acc:MGI:5690612]
ENSMUSG00000030357	Fkbp4	12414.1	-0.287497	0.0678233	-4.23891	2.25e-05	0.000343893	Fkbp4	14228	ENSMUSG00000030357	6	128429735	128438677	protein_coding	FK506 binding protein 4 [Source:MGI Symbol;Acc:MGI:95543]
ENSMUSG00000029119	Man2b2	1244.93	0.378441	0.0893045	4.23764	2.26e-05	0.000345525	Man2b2	17160	ENSMUSG00000029119	5	36806921	36830653	protein_coding	mannosidase 2, alpha B2 [Source:MGI Symbol;Acc:MGI:1195262]
ENSMUSG00000037161	Mgarp	533.777	1.80627	0.426617	4.23394	2.3e-05	0.000350952	Mgarp	67749	ENSMUSG00000037161	3	51388412	51396738	protein_coding	mitochondria localized glutamic acid rich protein [Source:MGI Symbol;Acc:MGI:1914999]
ENSMUSG00000038400	Pmepa1	1471.51	-0.418936	0.0989664	-4.23311	2.3e-05	0.000351927	Pmepa1	65112	ENSMUSG00000038400	2	173224458	173276533	protein_coding	prostate transmembrane protein, androgen induced 1 [Source:MGI Symbol;Acc:MGI:1929600]
ENSMUSG00000036452	Arhgap26	905.532	0.311484	0.073625	4.23068	2.33e-05	0.000355434	Arhgap26	71302	ENSMUSG00000036452	18	38993145	39376284	protein_coding	Rho GTPase activating protein 26 [Source:MGI Symbol;Acc:MGI:1918552]
ENSMUSG00000031129	Slc9a9	325.315	0.412314	0.0974896	4.22931	2.34e-05	0.000357282	Slc9a9	331004	ENSMUSG00000031129	9	94669909	95230445	protein_coding	solute carrier family 9 (sodium/hydrogen exchanger), member 9 [Source:MGI Symbol;Acc:MGI:2679732]
ENSMUSG00000032966	Fkbp1a	14297.3	-0.259826	0.0614413	-4.22885	2.35e-05	0.000357682	Fkbp1a	14225	ENSMUSG00000032966	2	151542483	151561692	protein_coding	FK506 binding protein 1a [Source:MGI Symbol;Acc:MGI:95541]
ENSMUSG00000027671	Actl6a	2122.53	-0.367325	0.0868672	-4.22858	2.35e-05	0.000357791	Actl6a	56456	ENSMUSG00000027671	3	32706298	32726973	protein_coding	actin-like 6A [Source:MGI Symbol;Acc:MGI:1861453]
ENSMUSG00000026418	Tnni1	65900.8	-0.40726	0.0963392	-4.22735	2.36e-05	0.000359103	Tnni1	21952	ENSMUSG00000026418	1	135779434	135810989	protein_coding	troponin I, skeletal, slow 1 [Source:MGI Symbol;Acc:MGI:105073]
ENSMUSG00000021703	Serinc5	2069.89	0.390164	0.0922908	4.22755	2.36e-05	0.000359103	Serinc5	218442	ENSMUSG00000021703	13	92611091	92711947	protein_coding	serine incorporator 5 [Source:MGI Symbol;Acc:MGI:2444223]
ENSMUSG00000022661	Cd200	704.951	0.562334	0.133056	4.22631	2.38e-05	0.000360449	Cd200	17470	ENSMUSG00000022661	16	45382135	45409053	protein_coding	CD200 antigen [Source:MGI Symbol;Acc:MGI:1196990]
ENSMUSG00000099757	BE692007	22.8638	1.19196	0.282122	4.22498	2.39e-05	0.000362253	NA	NA	ENSMUSG00000099757	19	11470166	11484578	processed_transcript	expressed sequence BE692007 [Source:MGI Symbol;Acc:MGI:3035348]
ENSMUSG00000066150	Slc31a1	2934.17	0.178031	0.0421999	4.21875	2.46e-05	0.000372082	Slc31a1	20529	ENSMUSG00000066150	4	62360727	62391769	protein_coding	solute carrier family 31, member 1 [Source:MGI Symbol;Acc:MGI:1333843]
ENSMUSG00000055745	Rtl6	1060.92	-0.247425	0.058689	-4.21587	2.49e-05	0.000376527	Rtl6	223732	ENSMUSG00000055745	15	84553398	84557823	protein_coding	retrotransposon Gag like 6 [Source:MGI Symbol;Acc:MGI:2675858]
ENSMUSG00000034959	Rubcnl	140.204	0.768919	0.182419	4.21512	2.5e-05	0.000377436	Rubcnl	271221	ENSMUSG00000034959	14	75016027	75052532	protein_coding	RUN and cysteine rich domain containing beclin 1 interacting protein like [Source:MGI Symbol;Acc:MGI:2685590]
ENSMUSG00000032744	Heyl	1008.19	-0.447911	0.106277	-4.21457	2.5e-05	0.00037769	Heyl	56198	ENSMUSG00000032744	4	123233556	123249875	protein_coding	hairy/enhancer-of-split related with YRPW motif-like [Source:MGI Symbol;Acc:MGI:1860511]
ENSMUSG00000037487	Ubr5	9736.41	0.264912	0.0628533	4.21476	2.5e-05	0.00037769	Ubr5	70790	ENSMUSG00000037487	15	37967328	38078854	protein_coding	ubiquitin protein ligase E3 component n-recognin 5 [Source:MGI Symbol;Acc:MGI:1918040]
ENSMUSG00000087691	Cd55os	12.7083	1.4543	0.345398	4.21051	2.55e-05	0.000384194	Cd55os	102640368	ENSMUSG00000087691	1	130422824	130437914	antisense	CD55 molecule, opposite strand sequence [Source:MGI Symbol;Acc:MGI:3783116]
ENSMUSG00000039286	Fndc3b	5967.7	0.294023	0.0699098	4.20574	2.6e-05	0.000392036	Fndc3b	72007	ENSMUSG00000039286	3	27416162	27711307	protein_coding	fibronectin type III domain containing 3B [Source:MGI Symbol;Acc:MGI:1919257]
ENSMUSG00000024220	Zfp523	1475.63	-0.404686	0.0962411	-4.20492	2.61e-05	0.000393115	Zfp523	224656	ENSMUSG00000024220	17	28177129	28205886	protein_coding	zinc finger protein 523 [Source:MGI Symbol;Acc:MGI:2687278]
ENSMUSG00000026728	Vim	63377.8	0.276536	0.0657717	4.20449	2.62e-05	0.000393517	Vim	22352	ENSMUSG00000026728	2	13573927	13582826	protein_coding	vimentin [Source:MGI Symbol;Acc:MGI:98932]
ENSMUSG00000033760	Rbm4b	471.411	-0.344245	0.0819243	-4.20199	2.65e-05	0.000397526	Rbm4b	66704	ENSMUSG00000033760	19	4756497	4767065	protein_coding	RNA binding motif protein 4B [Source:MGI Symbol;Acc:MGI:1913954]
ENSMUSG00000028413	B4galt1	6008.43	0.290249	0.0690827	4.20147	2.65e-05	0.000398086	B4galt1	14595	ENSMUSG00000028413	4	40804602	40854005	protein_coding	UDP-Gal:betaGlcNAc beta 1,4- galactosyltransferase, polypeptide 1 [Source:MGI Symbol;Acc:MGI:95705]
ENSMUSG00000032060	Cryab	11346.5	-0.346412	0.0824571	-4.20113	2.66e-05	0.000398338	Cryab	12955	ENSMUSG00000032060	9	50751325	50756636	protein_coding	crystallin, alpha B [Source:MGI Symbol;Acc:MGI:88516]
ENSMUSG00000110588	Gm45774	12.654	2.20181	0.52414	4.2008	2.66e-05	0.000398555	NA	NA	ENSMUSG00000110588	8	94170748	94173412	antisense	predicted gene 45774 [Source:MGI Symbol;Acc:MGI:5804889]
ENSMUSG00000056367	Actr3b	1074.12	-0.419228	0.0998041	-4.20051	2.66e-05	0.000398714	Actr3b	242894	ENSMUSG00000056367	5	25759997	25850688	protein_coding	ARP3 actin-related protein 3B [Source:MGI Symbol;Acc:MGI:2661120]
ENSMUSG00000020357	Flt4	2103.57	0.365289	0.0869704	4.20015	2.67e-05	0.000399004	Flt4	14257	ENSMUSG00000020357	11	49609263	49652739	protein_coding	FMS-like tyrosine kinase 4 [Source:MGI Symbol;Acc:MGI:95561]
ENSMUSG00000051341	Zfp52	296.204	0.382713	0.0911472	4.19885	2.68e-05	0.000400948	Zfp52	22710	ENSMUSG00000051341	17	21535539	21562601	protein_coding	zinc finger protein 52 [Source:MGI Symbol;Acc:MGI:99199]
ENSMUSG00000112148	Lilrb4a	21.0607	1.49075	0.355082	4.19833	2.69e-05	0.000401499	Lilrb4a	14728	ENSMUSG00000112148	10	51490956	51496611	protein_coding	leukocyte immunoglobulin-like receptor, subfamily B, member 4A [Source:MGI Symbol;Acc:MGI:102701]
ENSMUSG00000063065	Mapk3	3492.19	0.267051	0.0636225	4.19743	2.7e-05	0.000402752	Mapk3	26417	ENSMUSG00000063065	7	126759601	126765819	protein_coding	mitogen-activated protein kinase 3 [Source:MGI Symbol;Acc:MGI:1346859]
ENSMUSG00000021868	Ppif	4204.51	-0.298763	0.0711985	-4.1962	2.71e-05	0.000404588	Ppif	105675	ENSMUSG00000021868	14	25694154	25700468	protein_coding	peptidylprolyl isomerase F (cyclophilin F) [Source:MGI Symbol;Acc:MGI:2145814]
ENSMUSG00000030123	Plxnd1	16355.2	0.258134	0.0615258	4.19554	2.72e-05	0.000405415	Plxnd1	67784	ENSMUSG00000030123	6	115954811	115995005	protein_coding	plexin D1 [Source:MGI Symbol;Acc:MGI:2154244]
ENSMUSG00000027654	Fam83d	2512.12	-0.181157	0.0431848	-4.19492	2.73e-05	0.000406156	Fam83d	71878	ENSMUSG00000027654	2	158768093	158786637	protein_coding	family with sequence similarity 83, member D [Source:MGI Symbol;Acc:MGI:1919128]
ENSMUSG00000063060	Sox7	2099.04	0.33628	0.0801797	4.19408	2.74e-05	0.000407301	Sox7	20680	ENSMUSG00000063060	14	63943673	63950732	protein_coding	SRY (sex determining region Y)-box 7 [Source:MGI Symbol;Acc:MGI:98369]
ENSMUSG00000043635	Adamts3	405.238	0.388396	0.0926324	4.19287	2.75e-05	0.000408764	Adamts3	330119	ENSMUSG00000043635	5	89677087	89883334	protein_coding	a disintegrin-like and metallopeptidase (reprolysin type) with thrombospondin type 1 motif, 3 [Source:MGI Symbol;Acc:MGI:3045353]
ENSMUSG00000049600	Zbtb45	626.672	-0.271871	0.0648382	-4.19307	2.75e-05	0.000408764	Zbtb45	232879	ENSMUSG00000049600	7	13003898	13010034	protein_coding	zinc finger and BTB domain containing 45 [Source:MGI Symbol;Acc:MGI:2685003]
ENSMUSG00000039244	E130309D02Rik	834.147	-0.47634	0.113616	-4.19254	2.76e-05	0.000408795	E130309D02Rik	231868	ENSMUSG00000039244	5	143301195	143315360	protein_coding	RIKEN cDNA E130309D02 gene [Source:MGI Symbol;Acc:MGI:2442621]
ENSMUSG00000032691	Nlrp3	28.6038	1.00923	0.240724	4.19246	2.76e-05	0.000408795	Nlrp3	216799	ENSMUSG00000032691	11	59541568	59566956	protein_coding	NLR family, pyrin domain containing 3 [Source:MGI Symbol;Acc:MGI:2653833]
ENSMUSG00000035934	Pknox2	353.995	0.42523	0.101451	4.19147	2.77e-05	0.000410214	Pknox2	208076	ENSMUSG00000035934	9	36890982	37147407	protein_coding	Pbx/knotted 1 homeobox 2 [Source:MGI Symbol;Acc:MGI:2445415]
ENSMUSG00000030301	Ccdc91	1374.72	-0.181629	0.0433368	-4.19109	2.78e-05	0.000410541	Ccdc91	67015	ENSMUSG00000030301	6	147475828	147632612	protein_coding	coiled-coil domain containing 91 [Source:MGI Symbol;Acc:MGI:1914265]
ENSMUSG00000031671	Setd6	409.144	-0.449024	0.107167	-4.18995	2.79e-05	0.000412257	Setd6	66083	ENSMUSG00000031671	8	95715881	95719010	protein_coding	SET domain containing 6 [Source:MGI Symbol;Acc:MGI:1913333]
ENSMUSG00000029319	Coq2	2230.29	-0.269938	0.0644367	-4.1892	2.8e-05	0.000413264	Coq2	71883	ENSMUSG00000029319	5	100654723	100675140	protein_coding	coenzyme Q2 4-hydroxybenzoate polyprenyltransferase [Source:MGI Symbol;Acc:MGI:1919133]
ENSMUSG00000042462	Dctpp1	1648.04	-0.384382	0.0917747	-4.18832	2.81e-05	0.000414035	Dctpp1	66422	ENSMUSG00000042462	7	127256959	127260709	protein_coding	dCTP pyrophosphatase 1 [Source:MGI Symbol;Acc:MGI:1913672]
ENSMUSG00000031539	Ap3m2	366.124	0.31068	0.0741801	4.18818	2.81e-05	0.000414035	Ap3m2	64933	ENSMUSG00000031539	8	22787354	22805622	protein_coding	adaptor-related protein complex 3, mu 2 subunit [Source:MGI Symbol;Acc:MGI:1929214]
ENSMUSG00000048827	Pkd1l3	21.6283	1.17731	0.281082	4.1885	2.81e-05	0.000414035	Pkd1l3	244646	ENSMUSG00000048827	8	109614517	109674386	protein_coding	polycystic kidney disease 1 like 3 [Source:MGI Symbol;Acc:MGI:2664670]
ENSMUSG00000035165	Kcne3	409.459	1.61839	0.38645	4.18785	2.82e-05	0.000414274	Kcne3	57442	ENSMUSG00000035165	7	100176502	100184869	protein_coding	potassium voltage-gated channel, Isk-related subfamily, gene 3 [Source:MGI Symbol;Acc:MGI:1891124]
ENSMUSG00000025025	Mxi1	2516.23	0.809713	0.193429	4.18609	2.84e-05	0.000417141	Mxi1	17859	ENSMUSG00000025025	19	53310518	53375810	protein_coding	MAX interactor 1, dimerization protein [Source:MGI Symbol;Acc:MGI:97245]
ENSMUSG00000018666	Cbx1	4357.28	-0.234284	0.0560324	-4.18122	2.9e-05	0.0004258	Cbx1	12412	ENSMUSG00000018666	11	96789127	96808640	protein_coding	chromobox 1 [Source:MGI Symbol;Acc:MGI:105369]
ENSMUSG00000022043	Trim35	12394.4	-0.289142	0.0691633	-4.18057	2.91e-05	0.000426652	Trim35	66854	ENSMUSG00000022043	14	66297031	66311424	protein_coding	tripartite motif-containing 35 [Source:MGI Symbol;Acc:MGI:1914104]
ENSMUSG00000027962	Vcam1	5198.7	0.404208	0.0967598	4.17743	2.95e-05	0.000431621	Vcam1	22329	ENSMUSG00000027962	3	116109949	116129688	protein_coding	vascular cell adhesion molecule 1 [Source:MGI Symbol;Acc:MGI:98926]
ENSMUSG00000110237	Gm18258	11.7994	2.07678	0.497119	4.17763	2.95e-05	0.000431621	NA	NA	ENSMUSG00000110237	7	138899388	138900239	processed_pseudogene	predicted gene, 18258 [Source:MGI Symbol;Acc:MGI:5010443]
ENSMUSG00000083282	Ctsf	1202.48	0.375004	0.0897708	4.17735	2.95e-05	0.000431621	Ctsf	56464	ENSMUSG00000083282	19	4855130	4860918	protein_coding	cathepsin F [Source:MGI Symbol;Acc:MGI:1861434]
ENSMUSG00000054611	Kdm2a	6052.21	0.29428	0.0704527	4.17698	2.95e-05	0.00043194	Kdm2a	225876	ENSMUSG00000054611	19	4314419	4398285	protein_coding	lysine (K)-specific demethylase 2A [Source:MGI Symbol;Acc:MGI:1354736]
ENSMUSG00000034449	Dhrs11	1022.57	0.548346	0.131286	4.17673	2.96e-05	0.000432043	Dhrs11	192970	ENSMUSG00000034449	11	84820856	84828994	protein_coding	dehydrogenase/reductase (SDR family) member 11 [Source:MGI Symbol;Acc:MGI:2652816]
ENSMUSG00000028990	Lzic	1477.6	-0.17644	0.0422492	-4.17618	2.96e-05	0.000432713	Lzic	69151	ENSMUSG00000028990	4	149485229	149496668	protein_coding	leucine zipper and CTNNBIP1 domain containing [Source:MGI Symbol;Acc:MGI:1916401]
ENSMUSG00000022540	Rogdi	625.525	-0.37282	0.0893062	-4.17463	2.98e-05	0.000435299	Rogdi	66049	ENSMUSG00000022540	16	5008730	5013553	protein_coding	rogdi homolog [Source:MGI Symbol;Acc:MGI:1913299]
ENSMUSG00000019831	Wasf1	691.489	-0.263867	0.0632131	-4.17424	2.99e-05	0.000435655	Wasf1	83767	ENSMUSG00000019831	10	40883475	40938570	protein_coding	WAS protein family, member 1 [Source:MGI Symbol;Acc:MGI:1890563]
ENSMUSG00000006095	Tbcb	1932.92	-0.425767	0.102041	-4.17251	3.01e-05	0.000438606	Tbcb	66411	ENSMUSG00000006095	7	30224131	30232272	protein_coding	tubulin folding cofactor B [Source:MGI Symbol;Acc:MGI:1913661]
ENSMUSG00000041408	Wapl	5073.78	0.195483	0.0469177	4.16651	3.09e-05	0.000449916	Wapl	218914	ENSMUSG00000041408	14	34673928	34747983	protein_coding	WAPL cohesin release factor [Source:MGI Symbol;Acc:MGI:2675859]
ENSMUSG00000042510	AA986860	64.4439	0.891945	0.214128	4.16548	3.11e-05	0.000451127	AA986860	212439	ENSMUSG00000042510	1	130731976	130744622	protein_coding	expressed sequence AA986860 [Source:MGI Symbol;Acc:MGI:2138143]
ENSMUSG00000028013	Ppa2	2182.64	-0.285401	0.0685176	-4.16537	3.11e-05	0.000451127	Ppa2	74776	ENSMUSG00000028013	3	133310110	133378235	protein_coding	pyrophosphatase (inorganic) 2 [Source:MGI Symbol;Acc:MGI:1922026]
ENSMUSG00000019777	Hdac2	7384.89	-0.191112	0.0458818	-4.16531	3.11e-05	0.000451127	Hdac2	15182	ENSMUSG00000019777	10	36974544	37001889	protein_coding	histone deacetylase 2 [Source:MGI Symbol;Acc:MGI:1097691]
ENSMUSG00000062762	Ei24	3417.27	-0.28092	0.0674742	-4.16337	3.14e-05	0.000454583	Ei24	13663	ENSMUSG00000062762	9	36779159	36797393	protein_coding	etoposide induced 2.4 mRNA [Source:MGI Symbol;Acc:MGI:108090]
ENSMUSG00000003438	Timm50	2355.7	-0.287222	0.069004	-4.1624	3.15e-05	0.000456139	Timm50	66525	ENSMUSG00000003438	7	28305516	28312072	protein_coding	translocase of inner mitochondrial membrane 50 [Source:MGI Symbol;Acc:MGI:1913775]
ENSMUSG00000042997	Nhlrc3	942.249	0.467699	0.112401	4.16099	3.17e-05	0.000457787	Nhlrc3	212114	ENSMUSG00000042997	3	53448583	53463332	protein_coding	NHL repeat containing 3 [Source:MGI Symbol;Acc:MGI:2444520]
ENSMUSG00000029802	Abcg2	2324.12	0.229873	0.0552423	4.16118	3.17e-05	0.000457787	Abcg2	26357	ENSMUSG00000029802	6	58584523	58695676	protein_coding	ATP binding cassette subfamily G member 2 (Junior blood group) [Source:MGI Symbol;Acc:MGI:1347061]
ENSMUSG00000024008	Cpne5	583.97	-0.713589	0.171484	-4.16126	3.16e-05	0.000457787	Cpne5	240058	ENSMUSG00000024008	17	29155556	29238167	protein_coding	copine V [Source:MGI Symbol;Acc:MGI:2385908]
ENSMUSG00000078566	Bnip3	2951.07	1.29831	0.312051	4.16055	3.17e-05	0.000458274	Bnip3	12176	ENSMUSG00000078566	7	138890836	138909519	protein_coding	BCL2/adenovirus E1B interacting protein 3 [Source:MGI Symbol;Acc:MGI:109326]
ENSMUSG00000017760	Ctsa	6326.7	0.439654	0.105688	4.15991	3.18e-05	0.000458386	Ctsa	19025	ENSMUSG00000017760	2	164832873	164841032	protein_coding	cathepsin A [Source:MGI Symbol;Acc:MGI:97748]
ENSMUSG00000017314	Mpp2	1420.5	0.718375	0.172684	4.16005	3.18e-05	0.000458386	Mpp2	50997	ENSMUSG00000017314	11	102057015	102088515	protein_coding	membrane protein, palmitoylated 2 (MAGUK p55 subfamily member 2) [Source:MGI Symbol;Acc:MGI:1858257]
ENSMUSG00000045288	Ush1g	18.5531	1.23331	0.296469	4.16	3.18e-05	0.000458386	Ush1g	16470	ENSMUSG00000045288	11	115315192	115322041	protein_coding	USH1 protein network component sans [Source:MGI Symbol;Acc:MGI:2450757]
ENSMUSG00000003420	Fcgrt	1637.43	0.540304	0.129926	4.15857	3.2e-05	0.000460302	Fcgrt	14132	ENSMUSG00000003420	7	45092990	45103851	protein_coding	Fc receptor, IgG, alpha chain transporter [Source:MGI Symbol;Acc:MGI:103017]
ENSMUSG00000038168	P3h2	1120.25	0.455358	0.109496	4.15868	3.2e-05	0.000460302	P3h2	210530	ENSMUSG00000038168	16	25959288	26105784	protein_coding	prolyl 3-hydroxylase 2 [Source:MGI Symbol;Acc:MGI:2146663]
ENSMUSG00000015579	Nkx2-5	4906.74	-0.268354	0.0645345	-4.1583	3.21e-05	0.000460447	Nkx2-5	18091	ENSMUSG00000015579	17	26838664	26845009	protein_coding	NK2 homeobox 5 [Source:MGI Symbol;Acc:MGI:97350]
ENSMUSG00000029158	Yipf7	262.692	0.621391	0.149464	4.15748	3.22e-05	0.000461725	Yipf7	75581	ENSMUSG00000029158	5	69516671	69542648	protein_coding	Yip1 domain family, member 7 [Source:MGI Symbol;Acc:MGI:1922831]
ENSMUSG00000027384	Ndufaf5	930.136	-0.330794	0.0795848	-4.15649	3.23e-05	0.000463007	Ndufaf5	69487	ENSMUSG00000027384	2	140170649	140203689	protein_coding	NADH:ubiquinone oxidoreductase complex assembly factor 5 [Source:MGI Symbol;Acc:MGI:1916737]
ENSMUSG00000032089	Il10ra	109.747	0.76388	0.183785	4.15637	3.23e-05	0.000463007	Il10ra	16154	ENSMUSG00000032089	9	45253837	45269149	protein_coding	interleukin 10 receptor, alpha [Source:MGI Symbol;Acc:MGI:96538]
ENSMUSG00000033032	Afap1l1	7386.56	0.296266	0.071282	4.15626	3.23e-05	0.000463007	Afap1l1	106877	ENSMUSG00000033032	18	61730261	61786702	protein_coding	actin filament associated protein 1-like 1 [Source:MGI Symbol;Acc:MGI:2147199]
ENSMUSG00000032583	Mon1a	343.943	-0.40937	0.098514	-4.15545	3.25e-05	0.000464263	Mon1a	72825	ENSMUSG00000032583	9	107888151	107903139	protein_coding	MON1 homolog A, secretory traffciking associated [Source:MGI Symbol;Acc:MGI:1920075]
ENSMUSG00000038628	Polr3k	2115.66	-0.317026	0.0763442	-4.15259	3.29e-05	0.000469707	Polr3k	67005	ENSMUSG00000038628	2	181864337	181870830	protein_coding	polymerase (RNA) III (DNA directed) polypeptide K [Source:MGI Symbol;Acc:MGI:1914255]
ENSMUSG00000044864	Ankrd50	4801.87	0.288728	0.0695464	4.15158	3.3e-05	0.000471382	Ankrd50	99696	ENSMUSG00000044864	3	38449259	38484844	protein_coding	ankyrin repeat domain 50 [Source:MGI Symbol;Acc:MGI:2139777]
ENSMUSG00000024885	Aldh3b1	94.7477	0.531383	0.128147	4.14667	3.37e-05	0.000481193	Aldh3b1	67689	ENSMUSG00000024885	19	3913491	3929808	protein_coding	aldehyde dehydrogenase 3 family, member B1 [Source:MGI Symbol;Acc:MGI:1914939]
ENSMUSG00000023175	Bsg	25849.6	0.411511	0.0992614	4.14573	3.39e-05	0.000482531	Bsg	12215	ENSMUSG00000023175	10	79704491	79711969	protein_coding	basigin [Source:MGI Symbol;Acc:MGI:88208]
ENSMUSG00000020044	Timp3	5895.25	0.485419	0.117091	4.14565	3.39e-05	0.000482531	Timp3	21859	ENSMUSG00000020044	10	86300372	86349506	protein_coding	tissue inhibitor of metalloproteinase 3 [Source:MGI Symbol;Acc:MGI:98754]
ENSMUSG00000029310	Nudt9	1458.47	0.276572	0.0667785	4.14163	3.45e-05	0.000490655	Nudt9	74167	ENSMUSG00000029310	5	104046306	104065379	protein_coding	nudix (nucleoside diphosphate linked moiety X)-type motif 9 [Source:MGI Symbol;Acc:MGI:1921417]
ENSMUSG00000037119	Fam91a1	944.864	0.307427	0.0743213	4.13645	3.53e-05	0.000501423	Fam91a1	210998	ENSMUSG00000037119	15	58415468	58457740	protein_coding	family with sequence similarity 91, member A1 [Source:MGI Symbol;Acc:MGI:1277178]
ENSMUSG00000042622	Maff	880.652	1.41381	0.341846	4.13581	3.54e-05	0.000502417	Maff	17133	ENSMUSG00000042622	15	79346621	79359076	protein_coding	v-maf musculoaponeurotic fibrosarcoma oncogene family, protein F (avian) [Source:MGI Symbol;Acc:MGI:96910]
ENSMUSG00000029804	Herc3	4396.88	-0.43385	0.104933	-4.13453	3.56e-05	0.000504791	Herc3	73998	ENSMUSG00000029804	6	58831465	58920398	protein_coding	hect domain and RLD 3 [Source:MGI Symbol;Acc:MGI:1921248]
ENSMUSG00000021957	Tkt	5193.43	0.442559	0.107084	4.13282	3.58e-05	0.000508135	Tkt	21881	ENSMUSG00000021957	14	30548359	30574720	protein_coding	transketolase [Source:MGI Symbol;Acc:MGI:105992]
ENSMUSG00000039967	Zfp292	4540.93	0.726488	0.17581	4.13224	3.59e-05	0.000508149	Zfp292	30046	ENSMUSG00000039967	4	34803113	34882960	protein_coding	zinc finger protein 292 [Source:MGI Symbol;Acc:MGI:1353423]
ENSMUSG00000014470	Rnf166	1112.7	-0.273216	0.0661137	-4.13253	3.59e-05	0.000508149	Rnf166	68718	ENSMUSG00000014470	8	122466147	122476064	protein_coding	ring finger protein 166 [Source:MGI Symbol;Acc:MGI:1915968]
ENSMUSG00000036304	Zdhhc23	272.367	-0.454792	0.110055	-4.13241	3.59e-05	0.000508149	Zdhhc23	332175	ENSMUSG00000036304	16	43965033	43979791	protein_coding	zinc finger, DHHC domain containing 23 [Source:MGI Symbol;Acc:MGI:2685625]
ENSMUSG00000004846	Plod3	3566.01	0.32922	0.0797032	4.13058	3.62e-05	0.000511409	Plod3	26433	ENSMUSG00000004846	5	136987019	136996648	protein_coding	procollagen-lysine, 2-oxoglutarate 5-dioxygenase 3 [Source:MGI Symbol;Acc:MGI:1347008]
ENSMUSG00000018822	Sfrp5	180.21	-0.679322	0.164476	-4.13022	3.62e-05	0.000511778	Sfrp5	54612	ENSMUSG00000018822	19	42197971	42202252	protein_coding	secreted frizzled-related sequence protein 5 [Source:MGI Symbol;Acc:MGI:1860298]
ENSMUSG00000028776	Tinagl1	2258.07	0.588947	0.142632	4.12914	3.64e-05	0.00051375	Tinagl1	94242	ENSMUSG00000028776	4	130164454	130175122	protein_coding	tubulointerstitial nephritis antigen-like 1 [Source:MGI Symbol;Acc:MGI:2137617]
ENSMUSG00000061288	Taok3	704.435	0.564882	0.136861	4.1274	3.67e-05	0.000516782	Taok3	330177	ENSMUSG00000061288	5	117120129	117275219	protein_coding	TAO kinase 3 [Source:MGI Symbol;Acc:MGI:3041177]
ENSMUSG00000014329	Bicc1	4416.54	0.491773	0.11915	4.12734	3.67e-05	0.000516782	Bicc1	83675	ENSMUSG00000014329	10	70922832	71159700	protein_coding	BicC family RNA binding protein 1 [Source:MGI Symbol;Acc:MGI:1933388]
ENSMUSG00000025408	Ddit3	492.999	0.827611	0.200526	4.12721	3.67e-05	0.000516782	Ddit3	13198	ENSMUSG00000025408	10	127290774	127296288	protein_coding	DNA-damage inducible transcript 3 [Source:MGI Symbol;Acc:MGI:109247]
ENSMUSG00000084883	Ccdc85c	2341.08	-0.181548	0.043994	-4.12665	3.68e-05	0.000517613	Ccdc85c	668158	ENSMUSG00000084883	12	108203602	108275425	protein_coding	coiled-coil domain containing 85C [Source:MGI Symbol;Acc:MGI:3644008]
ENSMUSG00000022935	Grik1	24.7157	1.53554	0.372186	4.12573	3.7e-05	0.000519264	Grik1	14805	ENSMUSG00000022935	16	87895900	88290265	protein_coding	glutamate receptor, ionotropic, kainate 1 [Source:MGI Symbol;Acc:MGI:95814]
ENSMUSG00000026482	Rgl1	5676.87	0.284012	0.0688518	4.12498	3.71e-05	0.000520524	Rgl1	19731	ENSMUSG00000026482	1	152516760	152766351	protein_coding	ral guanine nucleotide dissociation stimulator,-like 1 [Source:MGI Symbol;Acc:MGI:107484]
ENSMUSG00000022221	Ripk3	542.024	0.373009	0.0904347	4.12462	3.71e-05	0.000520895	Ripk3	56532	ENSMUSG00000022221	14	55784995	55788865	protein_coding	receptor-interacting serine-threonine kinase 3 [Source:MGI Symbol;Acc:MGI:2154952]
ENSMUSG00000031838	Ifi30	435.263	0.599934	0.145557	4.12164	3.76e-05	0.000527258	Ifi30	65972	ENSMUSG00000031838	8	70762774	70766663	processed_transcript	interferon gamma inducible protein 30 [Source:MGI Symbol;Acc:MGI:2137648]
ENSMUSG00000030787	Lyve1	591.038	0.979649	0.237738	4.1207	3.78e-05	0.00052896	Lyve1	114332	ENSMUSG00000030787	7	110850607	110863239	protein_coding	lymphatic vessel endothelial hyaluronan receptor 1 [Source:MGI Symbol;Acc:MGI:2136348]
ENSMUSG00000035585	Tsen34	3764.48	-0.221661	0.0537961	-4.12039	3.78e-05	0.000529233	Tsen34	66078	ENSMUSG00000035585	7	3692863	3701024	protein_coding	tRNA splicing endonuclease subunit 34 [Source:MGI Symbol;Acc:MGI:1913328]
ENSMUSG00000038357	Camp	23.9622	2.2969	0.557495	4.12004	3.79e-05	0.000529609	Camp	12796	ENSMUSG00000038357	9	109847379	109849617	protein_coding	cathelicidin antimicrobial peptide [Source:MGI Symbol;Acc:MGI:108443]
ENSMUSG00000030725	Lipt2	318.002	-0.404396	0.0981713	-4.11929	3.8e-05	0.000530897	Lipt2	67164	ENSMUSG00000030725	7	100159277	100161365	protein_coding	lipoyl(octanoyl) transferase 2 (putative) [Source:MGI Symbol;Acc:MGI:1914414]
ENSMUSG00000035754	Wdr18	2382.59	-0.331636	0.0805242	-4.11846	3.81e-05	0.000531935	Wdr18	216156	ENSMUSG00000035754	10	79960152	79970203	protein_coding	WD repeat domain 18 [Source:MGI Symbol;Acc:MGI:2158400]
ENSMUSG00000048429	Timm29	2239.57	-0.308429	0.0748874	-4.11856	3.81e-05	0.000531935	Timm29	69773	ENSMUSG00000048429	9	21592722	21595970	protein_coding	translocase of inner mitochondrial membrane 29 [Source:MGI Symbol;Acc:MGI:1917023]
ENSMUSG00000042380	Smim12	865.136	-0.303753	0.0737666	-4.11776	3.83e-05	0.000533113	Smim12	80284	ENSMUSG00000042380	4	127243784	127247809	protein_coding	small integral membrane protein 12 [Source:MGI Symbol;Acc:MGI:1933141]
ENSMUSG00000027624	Epb41l1	1511.71	-0.291484	0.0708096	-4.11645	3.85e-05	0.000535714	Epb41l1	13821	ENSMUSG00000027624	2	156420909	156543214	protein_coding	erythrocyte membrane protein band 4.1 like 1 [Source:MGI Symbol;Acc:MGI:103010]
ENSMUSG00000063919	Srrm4	192.529	0.620135	0.150687	4.1154	3.87e-05	0.000537719	Srrm4	68955	ENSMUSG00000063919	5	116439275	116591817	protein_coding	serine/arginine repetitive matrix 4 [Source:MGI Symbol;Acc:MGI:1916205]
ENSMUSG00000021676	Iqgap2	915.9	0.408543	0.0993174	4.11351	3.9e-05	0.000541692	Iqgap2	544963	ENSMUSG00000021676	13	95627174	95892483	protein_coding	IQ motif containing GTPase activating protein 2 [Source:MGI Symbol;Acc:MGI:2449975]
ENSMUSG00000061232	H2-K1	1193.79	0.815564	0.198308	4.11262	3.91e-05	0.000543335	H2-K1	14972	ENSMUSG00000061232	17	33996017	34000347	protein_coding	histocompatibility 2, K1, K region [Source:MGI Symbol;Acc:MGI:95904]
ENSMUSG00000050708	Ftl1	8162.9	0.352957	0.085905	4.10869	3.98e-05	0.000552199	Ftl1	14325	ENSMUSG00000050708	7	45457944	45459884	protein_coding	ferritin light polypeptide 1 [Source:MGI Symbol;Acc:MGI:95589]
ENSMUSG00000024182	Axin1	2084.7	-0.185884	0.0452449	-4.1084	3.98e-05	0.000552452	Axin1	12005	ENSMUSG00000024182	17	26138688	26195811	protein_coding	axin 1 [Source:MGI Symbol;Acc:MGI:1096327]
ENSMUSG00000027203	Dut	3185.66	-0.332863	0.0810669	-4.10603	4.03e-05	0.000556556	Dut	110074	ENSMUSG00000027203	2	125247190	125258608	protein_coding	deoxyuridine triphosphatase [Source:MGI Symbol;Acc:MGI:1346051]
ENSMUSG00000032898	Fbxo21	4112.89	-0.154374	0.0375978	-4.10593	4.03e-05	0.000556556	Fbxo21	231670	ENSMUSG00000032898	5	117976730	118010201	protein_coding	F-box protein 21 [Source:MGI Symbol;Acc:MGI:1924223]
ENSMUSG00000047867	Gimap6	1317.44	0.308424	0.0751133	4.10611	4.02e-05	0.000556556	Gimap6	231931	ENSMUSG00000047867	6	48701582	48708225	protein_coding	GTPase, IMAP family member 6 [Source:MGI Symbol;Acc:MGI:1918876]
ENSMUSG00000020477	Mrps24	1550	-0.260089	0.0633447	-4.10593	4.03e-05	0.000556556	Mrps24	64660	ENSMUSG00000020477	11	5703983	5715680	protein_coding	mitochondrial ribosomal protein S24 [Source:MGI Symbol;Acc:MGI:1928142]
ENSMUSG00000042684	Npl	235.281	0.530795	0.129293	4.10537	4.04e-05	0.000557017	Npl	74091	ENSMUSG00000042684	1	153503015	153550045	protein_coding	N-acetylneuraminate pyruvate lyase [Source:MGI Symbol;Acc:MGI:1921341]
ENSMUSG00000037818	Abhd18	280.13	1.15657	0.281753	4.10489	4.05e-05	0.000557017	Abhd18	269423	ENSMUSG00000037818	3	40846970	40938138	protein_coding	abhydrolase domain containing 18 [Source:MGI Symbol;Acc:MGI:1915468]
ENSMUSG00000030762	Aqp8	94.4828	0.779117	0.189829	4.10432	4.06e-05	0.000557017	Aqp8	11833	ENSMUSG00000030762	7	123462291	123468004	protein_coding	aquaporin 8 [Source:MGI Symbol;Acc:MGI:1195271]
ENSMUSG00000101609	Kcnq1ot1	545.175	-0.501796	0.122255	-4.10451	4.05e-05	0.000557017	Kcnq1ot1	63830	ENSMUSG00000101609	7	143203458	143296549	antisense	KCNQ1 overlapping transcript 1 [Source:MGI Symbol;Acc:MGI:1926855]
ENSMUSG00000055493	Epm2a	912.909	0.961289	0.234219	4.10423	4.06e-05	0.000557017	Epm2a	13853	ENSMUSG00000055493	10	11343404	11459644	protein_coding	epilepsy, progressive myoclonic epilepsy, type 2 gene alpha [Source:MGI Symbol;Acc:MGI:1341085]
ENSMUSG00000060639	H4c9	153.116	0.691723	0.168504	4.10508	4.04e-05	0.000557017	H4c9	319158	ENSMUSG00000060639	13	22040636	22041362	protein_coding	H4 clustered histone 9 [Source:MGI Symbol;Acc:MGI:2448432]
ENSMUSG00000038055	Dexi	566.89	-0.230938	0.0562591	-4.1049	4.04e-05	0.000557017	Dexi	58239	ENSMUSG00000038055	16	10502531	10543054	protein_coding	dexamethasone-induced transcript [Source:MGI Symbol;Acc:MGI:1926236]
ENSMUSG00000024661	Fth1	21565.3	0.269723	0.0657098	4.10476	4.05e-05	0.000557017	Fth1	14319	ENSMUSG00000024661	19	9980598	9985098	protein_coding	ferritin heavy polypeptide 1 [Source:MGI Symbol;Acc:MGI:95588]
ENSMUSG00000030159	Clec1b	161.157	0.641019	0.156232	4.10299	4.08e-05	0.000559568	Clec1b	56760	ENSMUSG00000030159	6	129397297	129409335	protein_coding	C-type lectin domain family 1, member b [Source:MGI Symbol;Acc:MGI:1913287]
ENSMUSG00000033967	Rnf225	75.7257	1.28444	0.313172	4.10139	4.11e-05	0.000562983	Rnf225	381845	ENSMUSG00000033967	7	12927416	12931072	protein_coding	ring finger protein 225 [Source:MGI Symbol;Acc:MGI:1924198]
ENSMUSG00000021069	Pygl	3160.44	0.620681	0.151347	4.10105	4.11e-05	0.000563371	Pygl	110095	ENSMUSG00000021069	12	70190811	70231488	protein_coding	liver glycogen phosphorylase [Source:MGI Symbol;Acc:MGI:97829]
ENSMUSG00000067279	Ppp1r3c	8725.97	0.820679	0.200146	4.10041	4.12e-05	0.000564464	Ppp1r3c	53412	ENSMUSG00000067279	19	36731731	36736653	protein_coding	protein phosphatase 1, regulatory subunit 3C [Source:MGI Symbol;Acc:MGI:1858229]
ENSMUSG00000031529	Tnks	8392.98	0.476802	0.116333	4.09858	4.16e-05	0.000568477	Tnks	21951	ENSMUSG00000031529	8	34826460	34965690	protein_coding	tankyrase, TRF1-interacting ankyrin-related ADP-ribose polymerase [Source:MGI Symbol;Acc:MGI:1341087]
ENSMUSG00000010803	Gabra1	57.9535	-0.802513	0.195859	-4.0974	4.18e-05	0.000570816	Gabra1	14394	ENSMUSG00000010803	11	42130939	42182930	protein_coding	gamma-aminobutyric acid (GABA) A receptor, subunit alpha 1 [Source:MGI Symbol;Acc:MGI:95613]
ENSMUSG00000032633	Flcn	2061.2	0.685529	0.167314	4.09726	4.18e-05	0.000570816	Flcn	216805	ENSMUSG00000032633	11	59791408	59810016	protein_coding	folliculin [Source:MGI Symbol;Acc:MGI:2442184]
ENSMUSG00000030168	Adipor2	4874.84	0.241186	0.0588793	4.09628	4.2e-05	0.000572761	Adipor2	68465	ENSMUSG00000030168	6	119353150	119417704	protein_coding	adiponectin receptor 2 [Source:MGI Symbol;Acc:MGI:93830]
ENSMUSG00000038152	5033430I15Rik	115.801	-0.650656	0.158868	-4.09559	4.21e-05	0.000574011	NA	NA	ENSMUSG00000038152	13	45965253	45966508	lincRNA	RIKEN cDNA 5033430I15 gene [Source:MGI Symbol;Acc:MGI:1923250]
ENSMUSG00000006494	Pdk1	16912.7	0.471145	0.115043	4.09539	4.21e-05	0.000574056	Pdk1	228026	ENSMUSG00000006494	2	71873224	71903858	protein_coding	pyruvate dehydrogenase kinase, isoenzyme 1 [Source:MGI Symbol;Acc:MGI:1926119]
ENSMUSG00000071317	Bves	9912.38	-0.393303	0.0960442	-4.09502	4.22e-05	0.000574504	Bves	23828	ENSMUSG00000071317	10	45335772	45372479	protein_coding	blood vessel epicardial substance [Source:MGI Symbol;Acc:MGI:1346013]
ENSMUSG00000031448	Adprhl1	6921.64	-0.378513	0.0924425	-4.09457	4.23e-05	0.000575147	Adprhl1	234072	ENSMUSG00000031448	8	13221663	13254162	protein_coding	ADP-ribosylhydrolase like 1 [Source:MGI Symbol;Acc:MGI:2442168]
ENSMUSG00000057335	Cep170	3897.83	0.514285	0.12561	4.0943	4.23e-05	0.000575365	Cep170	545389	ENSMUSG00000057335	1	176733653	176814067	protein_coding	centrosomal protein 170 [Source:MGI Symbol;Acc:MGI:1918348]
ENSMUSG00000040658	Dnph1	451.898	-0.490559	0.119876	-4.09222	4.27e-05	0.000580078	Dnph1	381101	ENSMUSG00000040658	17	46496711	46499624	protein_coding	2'-deoxynucleoside 5'-phosphate N-hydrolase 1 [Source:MGI Symbol;Acc:MGI:3039376]
ENSMUSG00000034591	Slc41a2	65.0349	0.759299	0.185602	4.091	4.3e-05	0.00058232	Slc41a2	338365	ENSMUSG00000034591	10	83230848	83337882	protein_coding	solute carrier family 41, member 2 [Source:MGI Symbol;Acc:MGI:2442940]
ENSMUSG00000023995	Tspo2	43.5162	1.58134	0.386546	4.09096	4.3e-05	0.00058232	Tspo2	70026	ENSMUSG00000023995	17	48447907	48451522	protein_coding	translocator protein 2 [Source:MGI Symbol;Acc:MGI:1917276]
ENSMUSG00000068417	Pnp2	10.2024	1.86842	0.456873	4.08958	4.32e-05	0.000585301	Pnp2	667034	ENSMUSG00000068417	14	50955992	50964749	protein_coding	purine-nucleoside phosphorylase 2 [Source:MGI Symbol;Acc:MGI:3712328]
ENSMUSG00000032908	Sgpp2	12.9163	-1.65304	0.404315	-4.0885	4.34e-05	0.000587026	Sgpp2	433323	ENSMUSG00000032908	1	78310345	78420289	protein_coding	sphingosine-1-phosphate phosphotase 2 [Source:MGI Symbol;Acc:MGI:3589109]
ENSMUSG00000018143	Mafk	1294.97	0.482113	0.117932	4.08808	4.35e-05	0.000587026	Mafk	17135	ENSMUSG00000018143	5	139791513	139802653	protein_coding	v-maf musculoaponeurotic fibrosarcoma oncogene family, protein K (avian) [Source:MGI Symbol;Acc:MGI:99951]
ENSMUSG00000038508	Gdf15	60.8139	0.816165	0.199642	4.08815	4.35e-05	0.000587026	Gdf15	23886	ENSMUSG00000038508	8	70629393	70632456	protein_coding	growth differentiation factor 15 [Source:MGI Symbol;Acc:MGI:1346047]
ENSMUSG00000038845	Phb	3058.67	-0.230526	0.0563913	-4.08797	4.35e-05	0.000587026	Phb	18673	ENSMUSG00000038845	11	95666957	95680773	protein_coding	prohibitin [Source:MGI Symbol;Acc:MGI:97572]
ENSMUSG00000024346	Pfdn1	2624.14	-0.1983	0.0485052	-4.08821	4.35e-05	0.000587026	Pfdn1	67199	ENSMUSG00000024346	18	36403676	36454524	protein_coding	prefoldin 1 [Source:MGI Symbol;Acc:MGI:1914449]
ENSMUSG00000026199	Ankzf1	1270.65	0.476035	0.116458	4.08762	4.36e-05	0.000587455	Ankzf1	52231	ENSMUSG00000026199	1	75192151	75199387	protein_coding	ankyrin repeat and zinc finger domain containing 1 [Source:MGI Symbol;Acc:MGI:1098746]
ENSMUSG00000044749	Abca6	245.408	0.974861	0.238863	4.08126	4.48e-05	0.000603274	Abca6	76184	ENSMUSG00000044749	11	110176820	110251776	protein_coding	ATP-binding cassette, sub-family A (ABC1), member 6 [Source:MGI Symbol;Acc:MGI:1923434]
ENSMUSG00000002565	Scin	294.784	-0.637118	0.156133	-4.0806	4.49e-05	0.00060452	Scin	20259	ENSMUSG00000002565	12	40059769	40134228	protein_coding	scinderin [Source:MGI Symbol;Acc:MGI:1306794]
ENSMUSG00000021047	Nova1	257.517	-0.629199	0.154295	-4.07789	4.54e-05	0.000611129	Nova1	664883	ENSMUSG00000021047	12	46694517	46818929	protein_coding	NOVA alternative splicing regulator 1 [Source:MGI Symbol;Acc:MGI:104297]
ENSMUSG00000032002	Dcun1d5	2333.54	-0.249659	0.0612256	-4.0777	4.55e-05	0.000611133	Dcun1d5	76863	ENSMUSG00000032002	9	7184520	7208205	protein_coding	DCN1, defective in cullin neddylation 1, domain containing 5 (S. cerevisiae) [Source:MGI Symbol;Acc:MGI:1924113]
ENSMUSG00000038776	Ephx1	374.006	0.804196	0.197301	4.07598	4.58e-05	0.000614864	Ephx1	13849	ENSMUSG00000038776	1	180976210	181020904	protein_coding	epoxide hydrolase 1, microsomal [Source:MGI Symbol;Acc:MGI:95405]
ENSMUSG00000032977	Fam207a	1304.62	-0.354004	0.0868565	-4.07573	4.59e-05	0.000614864	Fam207a	108707	ENSMUSG00000032977	10	77486661	77515785	protein_coding	family with sequence similarity 207, member A [Source:MGI Symbol;Acc:MGI:1916334]
ENSMUSG00000066705	Fxyd6	1307.05	0.307455	0.0754339	4.07582	4.59e-05	0.000614864	Fxyd6	59095	ENSMUSG00000066705	9	45370185	45396159	protein_coding	FXYD domain-containing ion transport regulator 6 [Source:MGI Symbol;Acc:MGI:1890226]
ENSMUSG00000029650	Slc46a3	132.575	0.602529	0.147883	4.07436	4.61e-05	0.000618017	Slc46a3	71706	ENSMUSG00000029650	5	147878437	147894815	protein_coding	solute carrier family 46, member 3 [Source:MGI Symbol;Acc:MGI:1918956]
ENSMUSG00000091971	Hspa1a	80.2671	1.66238	0.408034	4.07413	4.62e-05	0.00061813	Hspa1a	193740	ENSMUSG00000091971	17	34969190	34972156	protein_coding	heat shock protein 1A [Source:MGI Symbol;Acc:MGI:96244]
ENSMUSG00000053063	Clec12a	36.9935	-1.09183	0.268113	-4.07227	4.66e-05	0.000622582	Clec12a	232413	ENSMUSG00000053063	6	129342691	129365303	protein_coding	C-type lectin domain family 12, member a [Source:MGI Symbol;Acc:MGI:3040968]
ENSMUSG00000034379	Wdr5b	258.641	-0.568671	0.139694	-4.07084	4.68e-05	0.000625926	Wdr5b	69544	ENSMUSG00000034379	16	36041190	36043928	protein_coding	WD repeat domain 5B [Source:MGI Symbol;Acc:MGI:1916794]
ENSMUSG00000037685	Atp8a1	836.173	0.649635	0.159613	4.07007	4.7e-05	0.000627513	Atp8a1	11980	ENSMUSG00000037685	5	67618140	67847434	protein_coding	ATPase, aminophospholipid transporter (APLT), class I, type 8A, member 1 [Source:MGI Symbol;Acc:MGI:1330848]
ENSMUSG00000020614	Fam20a	141.199	0.710064	0.174531	4.06842	4.73e-05	0.000631481	Fam20a	208659	ENSMUSG00000020614	11	109669749	109722279	protein_coding	family with sequence similarity 20, member A [Source:MGI Symbol;Acc:MGI:2388266]
ENSMUSG00000003123	Lipe	347.191	0.605225	0.14879	4.06765	4.75e-05	0.000633054	Lipe	16890	ENSMUSG00000003123	7	25379527	25398710	protein_coding	lipase, hormone sensitive [Source:MGI Symbol;Acc:MGI:96790]
ENSMUSG00000039070	Cpa4	127.832	0.813487	0.200031	4.06681	4.77e-05	0.00063433	Cpa4	71791	ENSMUSG00000039070	6	30568369	30592418	protein_coding	carboxypeptidase A4 [Source:MGI Symbol;Acc:MGI:1919041]
ENSMUSG00000030443	Zfp583	123.952	0.460705	0.11328	4.06696	4.76e-05	0.00063433	Zfp583	213011	ENSMUSG00000030443	7	6315660	6331285	protein_coding	zinc finger protein 583 [Source:MGI Symbol;Acc:MGI:2682297]
ENSMUSG00000007850	Hnrnph1	14315.1	-0.348902	0.0858028	-4.06632	4.78e-05	0.000635167	Hnrnph1	59013	ENSMUSG00000007850	11	50376990	50386528	protein_coding	heterogeneous nuclear ribonucleoprotein H1 [Source:MGI Symbol;Acc:MGI:1891925]
ENSMUSG00000029086	Prom1	733.379	0.510906	0.12567	4.06546	4.79e-05	0.000637019	Prom1	19126	ENSMUSG00000029086	5	43993620	44102032	protein_coding	prominin 1 [Source:MGI Symbol;Acc:MGI:1100886]
ENSMUSG00000028063	Lmna	4612.85	0.295279	0.0726488	4.06447	4.81e-05	0.000639242	Lmna	16905	ENSMUSG00000028063	3	88480147	88509956	protein_coding	lamin A [Source:MGI Symbol;Acc:MGI:96794]
ENSMUSG00000048351	Coa7	1131.43	-0.183698	0.0452132	-4.06294	4.85e-05	0.000642938	Coa7	69893	ENSMUSG00000048351	4	108328140	108341544	protein_coding	cytochrome c oxidase assembly factor 7 [Source:MGI Symbol;Acc:MGI:1917143]
ENSMUSG00000038174	Fam126b	549.331	0.331046	0.0814858	4.06262	4.85e-05	0.000643195	Fam126b	213056	ENSMUSG00000038174	1	58522806	58586323	protein_coding	family with sequence similarity 126, member B [Source:MGI Symbol;Acc:MGI:1098784]
ENSMUSG00000022280	Rnf19a	3341.77	0.508925	0.125274	4.06248	4.86e-05	0.000643195	Rnf19a	30945	ENSMUSG00000022280	15	36239933	36283147	protein_coding	ring finger protein 19A [Source:MGI Symbol;Acc:MGI:1353623]
ENSMUSG00000024378	Stard4	2282.16	0.299209	0.0736756	4.06117	4.88e-05	0.000646302	Stard4	170459	ENSMUSG00000024378	18	33199355	33213862	protein_coding	StAR-related lipid transfer (START) domain containing 4 [Source:MGI Symbol;Acc:MGI:2156764]
ENSMUSG00000002147	Stat6	2434.3	0.464741	0.114453	4.06053	4.9e-05	0.000647578	Stat6	20852	ENSMUSG00000002147	10	127642986	127660957	protein_coding	signal transducer and activator of transcription 6 [Source:MGI Symbol;Acc:MGI:103034]
ENSMUSG00000026784	Pdss1	670.789	-0.426717	0.105114	-4.05956	4.92e-05	0.000649768	Pdss1	56075	ENSMUSG00000026784	2	22895522	22940266	protein_coding	prenyl (solanesyl) diphosphate synthase, subunit 1 [Source:MGI Symbol;Acc:MGI:1889278]
ENSMUSG00000038242	Aox4	43.8262	1.94371	0.478845	4.05917	4.92e-05	0.000649982	Aox4	71872	ENSMUSG00000038242	1	58210397	58268597	protein_coding	aldehyde oxidase 4 [Source:MGI Symbol;Acc:MGI:1919122]
ENSMUSG00000051373	Plpp7	440.432	-0.313755	0.0772964	-4.05911	4.93e-05	0.000649982	Plpp7	227721	ENSMUSG00000051373	2	32095528	32110820	protein_coding	phospholipid phosphatase 7 (inactive) [Source:MGI Symbol;Acc:MGI:2445183]
ENSMUSG00000062127	Cttnbp2nl	2979.75	0.281032	0.0692641	4.05739	4.96e-05	0.000654288	Cttnbp2nl	80281	ENSMUSG00000062127	3	105001915	105053146	protein_coding	CTTNBP2 N-terminal like [Source:MGI Symbol;Acc:MGI:1933137]
ENSMUSG00000027368	Dusp2	486.027	0.450853	0.111208	4.05414	5.03e-05	0.000662428	Dusp2	13537	ENSMUSG00000027368	2	127336159	127338376	protein_coding	dual specificity phosphatase 2 [Source:MGI Symbol;Acc:MGI:101911]
ENSMUSG00000034908	Sidt2	3366.04	0.154729	0.0381642	4.05429	5.03e-05	0.000662428	Sidt2	214597	ENSMUSG00000034908	9	45937857	45955258	protein_coding	SID1 transmembrane family, member 2 [Source:MGI Symbol;Acc:MGI:2446134]
ENSMUSG00000073067	9130019P16Rik	26.0834	1.23272	0.304151	4.05298	5.06e-05	0.000665188	9130019P16Rik	100042056	ENSMUSG00000073067	6	54269681	54430221	processed_transcript	RIKEN cDNA 9130019P16 gene [Source:MGI Symbol;Acc:MGI:1918824]
ENSMUSG00000032434	Cmtm6	2813.7	0.1574	0.0388426	4.05225	5.07e-05	0.000666754	Cmtm6	67213	ENSMUSG00000032434	9	114731116	114749344	protein_coding	CKLF-like MARVEL transmembrane domain containing 6 [Source:MGI Symbol;Acc:MGI:2447165]
ENSMUSG00000030788	Rnf141	2506.94	0.373379	0.0921472	4.05198	5.08e-05	0.000666993	Rnf141	67150	ENSMUSG00000030788	7	110800432	110844457	protein_coding	ring finger protein 141 [Source:MGI Symbol;Acc:MGI:1914400]
ENSMUSG00000051256	Jagn1	898.45	-0.451699	0.111518	-4.05047	5.11e-05	0.000670802	Jagn1	67767	ENSMUSG00000051256	6	113442569	113448229	protein_coding	jagunal homolog 1 [Source:MGI Symbol;Acc:MGI:1915017]
ENSMUSG00000024790	Sac3d1	648.345	-0.581454	0.143567	-4.05006	5.12e-05	0.000671446	Sac3d1	66406	ENSMUSG00000024790	19	6116000	6118650	protein_coding	SAC3 domain containing 1 [Source:MGI Symbol;Acc:MGI:1913656]
ENSMUSG00000003282	Plag1	591.174	0.565775	0.139736	4.04888	5.15e-05	0.000674329	Plag1	56711	ENSMUSG00000003282	4	3900996	3938423	protein_coding	pleiomorphic adenoma gene 1 [Source:MGI Symbol;Acc:MGI:1891916]
ENSMUSG00000049470	Aff4	8791.66	0.284269	0.0702168	4.04844	5.16e-05	0.000675065	Aff4	93736	ENSMUSG00000049470	11	53350833	53421830	protein_coding	AF4/FMR2 family, member 4 [Source:MGI Symbol;Acc:MGI:2136171]
ENSMUSG00000059213	Ddn	71.3408	1.61025	0.397795	4.04795	5.17e-05	0.000675979	Ddn	13199	ENSMUSG00000059213	15	98803777	98809490	protein_coding	dendrin [Source:MGI Symbol;Acc:MGI:108101]
ENSMUSG00000031883	Car7	32.7858	-1.06479	0.263062	-4.04769	5.17e-05	0.000676201	Car7	12354	ENSMUSG00000031883	8	104534689	104550343	protein_coding	carbonic anhydrase 7 [Source:MGI Symbol;Acc:MGI:103100]
ENSMUSG00000026426	Arl8a	1573.87	0.29999	0.0741356	4.0465	5.2e-05	0.000679107	Arl8a	68724	ENSMUSG00000026426	1	135146824	135156269	protein_coding	ADP-ribosylation factor-like 8A [Source:MGI Symbol;Acc:MGI:1915974]
ENSMUSG00000026721	Rabgap1l	3574.49	0.255624	0.0631967	4.04489	5.23e-05	0.000683274	Rabgap1l	29809	ENSMUSG00000026721	1	160219174	160793211	protein_coding	RAB GTPase activating protein 1-like [Source:MGI Symbol;Acc:MGI:1352507]
ENSMUSG00000030042	Pole4	1760.01	-0.415814	0.102821	-4.04405	5.25e-05	0.000684125	Pole4	66979	ENSMUSG00000030042	6	82618992	82705365	protein_coding	polymerase (DNA-directed), epsilon 4 (p12 subunit) [Source:MGI Symbol;Acc:MGI:1914229]
ENSMUSG00000059119	Nap1l4	10118.2	-0.236355	0.0584406	-4.04436	5.25e-05	0.000684125	Nap1l4	17955	ENSMUSG00000059119	7	143513579	143549106	protein_coding	nucleosome assembly protein 1-like 4 [Source:MGI Symbol;Acc:MGI:1316687]
ENSMUSG00000061650	Med9	1450.42	-0.180545	0.0446431	-4.04419	5.25e-05	0.000684125	Med9	192191	ENSMUSG00000061650	11	59948206	59962205	protein_coding	mediator complex subunit 9 [Source:MGI Symbol;Acc:MGI:2183151]
ENSMUSG00000006057	Atp5g1	7074.39	-0.289571	0.0716108	-4.04368	5.26e-05	0.000684705	Atp5g1	11951	ENSMUSG00000006057	11	96068852	96075670	protein_coding	ATP synthase, H+ transporting, mitochondrial F0 complex, subunit C1 (subunit 9) [Source:MGI Symbol;Acc:MGI:107653]
ENSMUSG00000009876	Cox4i2	250.256	0.99635	0.246438	4.043	5.28e-05	0.000685263	Cox4i2	84682	ENSMUSG00000009876	2	152754173	152765037	protein_coding	cytochrome c oxidase subunit 4I2 [Source:MGI Symbol;Acc:MGI:2135755]
ENSMUSG00000032554	Trf	1594.25	0.734902	0.181759	4.04328	5.27e-05	0.000685263	Trf	22041	ENSMUSG00000032554	9	103204001	103230444	protein_coding	transferrin [Source:MGI Symbol;Acc:MGI:98821]
ENSMUSG00000023050	Map3k12	743.431	0.245497	0.0607223	4.04294	5.28e-05	0.000685263	Map3k12	26404	ENSMUSG00000023050	15	102497646	102517064	protein_coding	mitogen-activated protein kinase kinase kinase 12 [Source:MGI Symbol;Acc:MGI:1346881]
ENSMUSG00000024269	Tpgs2	759.373	-0.553202	0.136838	-4.04274	5.28e-05	0.000685327	Tpgs2	66648	ENSMUSG00000024269	18	25127223	25169007	protein_coding	tubulin polyglutamylase complex subunit 2 [Source:MGI Symbol;Acc:MGI:1913898]
ENSMUSG00000084835	Gm12352	23.7036	-1.25882	0.311463	-4.04164	5.31e-05	0.000688027	NA	NA	ENSMUSG00000084835	11	98438037	98439046	antisense	predicted gene 12352 [Source:MGI Symbol;Acc:MGI:3705172]
ENSMUSG00000025403	Shmt2	4864.95	0.546652	0.135274	4.04107	5.32e-05	0.000689162	Shmt2	108037	ENSMUSG00000025403	10	127517123	127522444	protein_coding	serine hydroxymethyltransferase 2 (mitochondrial) [Source:MGI Symbol;Acc:MGI:1277989]
ENSMUSG00000052459	Atp6v1a	4603.7	0.343419	0.0849859	4.04089	5.32e-05	0.000689162	Atp6v1a	11964	ENSMUSG00000052459	16	44085402	44139705	protein_coding	ATPase, H+ transporting, lysosomal V1 subunit A [Source:MGI Symbol;Acc:MGI:1201780]
ENSMUSG00000020178	Adora2a	829.505	0.825732	0.204424	4.03931	5.36e-05	0.000693317	Adora2a	11540	ENSMUSG00000020178	10	75316877	75334784	protein_coding	adenosine A2a receptor [Source:MGI Symbol;Acc:MGI:99402]
ENSMUSG00000040389	Wdr47	630.829	-0.330715	0.0819275	-4.03667	5.42e-05	0.000700066	Wdr47	99512	ENSMUSG00000040389	3	108591279	108645719	protein_coding	WD repeat domain 47 [Source:MGI Symbol;Acc:MGI:2139593]
ENSMUSG00000036553	Sh3tc1	834.836	0.294142	0.0728656	4.03677	5.42e-05	0.000700066	Sh3tc1	231147	ENSMUSG00000036553	5	35697180	35739987	protein_coding	SH3 domain and tetratricopeptide repeats 1 [Source:MGI Symbol;Acc:MGI:2678949]
ENSMUSG00000023953	Polh	1405.78	0.245578	0.0608556	4.03543	5.45e-05	0.000703257	Polh	80905	ENSMUSG00000023953	17	46171355	46202645	protein_coding	polymerase (DNA directed), eta (RAD 30 related) [Source:MGI Symbol;Acc:MGI:1891457]
ENSMUSG00000018965	Ywhah	7291.76	-0.275709	0.0683283	-4.03507	5.46e-05	0.000703793	Ywhah	22629	ENSMUSG00000018965	5	33018816	33027966	protein_coding	tyrosine 3-monooxygenase/tryptophan 5-monooxygenase activation protein, eta polypeptide [Source:MGI Symbol;Acc:MGI:109194]
ENSMUSG00000025854	Fam20c	822.162	-0.474947	0.117739	-4.03389	5.49e-05	0.000706804	Fam20c	80752	ENSMUSG00000025854	5	138754514	138810077	protein_coding	family with sequence similarity 20, member C [Source:MGI Symbol;Acc:MGI:2136853]
ENSMUSG00000045854	Lyrm2	832.32	-0.343015	0.0850559	-4.03282	5.51e-05	0.000708414	Lyrm2	108755	ENSMUSG00000045854	4	32800253	32801559	protein_coding	LYR motif containing 2 [Source:MGI Symbol;Acc:MGI:1917573]
ENSMUSG00000007338	Mrpl49	1745.38	-0.315733	0.0782886	-4.03294	5.51e-05	0.000708414	Mrpl49	18120	ENSMUSG00000007338	19	6053622	6057785	protein_coding	mitochondrial ribosomal protein L49 [Source:MGI Symbol;Acc:MGI:108180]
ENSMUSG00000058624	Gda	35.694	1.43765	0.356479	4.03292	5.51e-05	0.000708414	Gda	14544	ENSMUSG00000058624	19	21391307	21473445	protein_coding	guanine deaminase [Source:MGI Symbol;Acc:MGI:95678]
ENSMUSG00000047953	Gp5	35.9252	1.00135	0.248321	4.03248	5.52e-05	0.000708904	Gp5	14729	ENSMUSG00000047953	16	30307685	30310779	protein_coding	glycoprotein 5 (platelet) [Source:MGI Symbol;Acc:MGI:1096363]
ENSMUSG00000030663	1110004F10Rik	3315.45	-0.175013	0.0434054	-4.03206	5.53e-05	0.000709626	1110004F10Rik	56372	ENSMUSG00000030663	7	116039397	116105210	protein_coding	RIKEN cDNA 1110004F10 gene [Source:MGI Symbol;Acc:MGI:1929274]
ENSMUSG00000045100	Slc25a26	512.766	-0.361811	0.0897662	-4.03059	5.56e-05	0.000713527	Slc25a26	67582	ENSMUSG00000045100	6	94500331	94604672	protein_coding	solute carrier family 25 (mitochondrial carrier, phosphate carrier), member 26 [Source:MGI Symbol;Acc:MGI:1914832]
ENSMUSG00000029915	Clec5a	23.7742	1.10858	0.275219	4.02798	5.63e-05	0.000720392	Clec5a	23845	ENSMUSG00000029915	6	40574894	40585821	protein_coding	C-type lectin domain family 5, member a [Source:MGI Symbol;Acc:MGI:1345151]
ENSMUSG00000019927	Ube2d1	1637.55	-0.254625	0.0632116	-4.02814	5.62e-05	0.000720392	Ube2d1	216080	ENSMUSG00000019927	10	71254980	71285262	protein_coding	ubiquitin-conjugating enzyme E2D 1 [Source:MGI Symbol;Acc:MGI:2384911]
ENSMUSG00000024194	Cuta	1390.82	-0.200235	0.0497166	-4.02753	5.64e-05	0.000721246	Cuta	67675	ENSMUSG00000024194	17	26933819	26939569	protein_coding	cutA divalent cation tolerance homolog [Source:MGI Symbol;Acc:MGI:1914925]
ENSMUSG00000015943	Bola1	441.926	-0.38122	0.0946589	-4.02731	5.64e-05	0.000721375	Bola1	69168	ENSMUSG00000015943	3	96196588	96219709	protein_coding	bolA-like 1 (E. coli) [Source:MGI Symbol;Acc:MGI:1916418]
ENSMUSG00000020604	Arsg	282.057	0.32178	0.0799307	4.02574	5.68e-05	0.000725658	Arsg	74008	ENSMUSG00000020604	11	109473374	109573330	protein_coding	arylsulfatase G [Source:MGI Symbol;Acc:MGI:1921258]
ENSMUSG00000021998	Lcp1	2556.09	0.485047	0.120544	4.02383	5.73e-05	0.000730992	Lcp1	18826	ENSMUSG00000021998	14	75131101	75230842	protein_coding	lymphocyte cytosolic protein 1 [Source:MGI Symbol;Acc:MGI:104808]
ENSMUSG00000044452	Zfp507	2141.94	0.268082	0.0666289	4.02351	5.73e-05	0.000731437	Zfp507	668501	ENSMUSG00000044452	7	35772343	35803003	protein_coding	zinc finger protein 507 [Source:MGI Symbol;Acc:MGI:1916378]
ENSMUSG00000052833	Sae1	6805.28	-0.301033	0.0748333	-4.02272	5.75e-05	0.000733365	Sae1	56459	ENSMUSG00000052833	7	16320234	16387806	protein_coding	SUMO1 activating enzyme subunit 1 [Source:MGI Symbol;Acc:MGI:1929264]
ENSMUSG00000048216	Gpr85	135.602	-0.725856	0.180454	-4.02239	5.76e-05	0.000733821	Gpr85	64450	ENSMUSG00000048216	6	13834458	13839942	protein_coding	G protein-coupled receptor 85 [Source:MGI Symbol;Acc:MGI:1927851]
ENSMUSG00000090877	Hspa1b	139.842	1.40931	0.350597	4.01975	5.83e-05	0.000741548	Hspa1b	15511	ENSMUSG00000090877	17	34956436	34959238	protein_coding	heat shock protein 1B [Source:MGI Symbol;Acc:MGI:99517]
ENSMUSG00000031626	Sorbs2	30228.2	-0.455213	0.113312	-4.01733	5.89e-05	0.000747514	Sorbs2	234214	ENSMUSG00000031626	8	45507788	45827906	protein_coding	sorbin and SH3 domain containing 2 [Source:MGI Symbol;Acc:MGI:1924574]
ENSMUSG00000032594	Ip6k1	4073.62	0.273817	0.0681537	4.01764	5.88e-05	0.000747514	Ip6k1	27399	ENSMUSG00000032594	9	108002501	108048782	protein_coding	inositol hexaphosphate kinase 1 [Source:MGI Symbol;Acc:MGI:1351633]
ENSMUSG00000014164	Klhl3	982.38	0.625978	0.155815	4.01745	5.88e-05	0.000747514	Klhl3	100503085	ENSMUSG00000014164	13	58000228	58113592	protein_coding	kelch-like 3 [Source:MGI Symbol;Acc:MGI:2445185]
ENSMUSG00000030117	Gdf3	14.1852	1.54611	0.385048	4.01539	5.93e-05	0.000753132	Gdf3	14562	ENSMUSG00000030117	6	122605403	122610087	protein_coding	growth differentiation factor 3 [Source:MGI Symbol;Acc:MGI:95686]
ENSMUSG00000045624	Esf1	1765.04	-0.193977	0.0483175	-4.01462	5.95e-05	0.000755006	Esf1	66580	ENSMUSG00000045624	2	140119883	140170564	protein_coding	ESF1 nucleolar pre-rRNA processing protein homolog [Source:MGI Symbol;Acc:MGI:1913830]
ENSMUSG00000030008	Pradc1	462.795	-0.419705	0.104561	-4.01399	5.97e-05	0.000756467	Pradc1	73327	ENSMUSG00000030008	6	85446810	85451970	protein_coding	protease-associated domain containing 1 [Source:MGI Symbol;Acc:MGI:1920577]
ENSMUSG00000016349	Eef1a2	10955.3	-0.502845	0.125319	-4.01253	6.01e-05	0.000760605	Eef1a2	13628	ENSMUSG00000016349	2	181147653	181157014	protein_coding	eukaryotic translation elongation factor 1 alpha 2 [Source:MGI Symbol;Acc:MGI:1096317]
ENSMUSG00000034432	Cops8	3188.31	-0.228991	0.057118	-4.00908	6.1e-05	0.000771197	Cops8	108679	ENSMUSG00000034432	1	90602981	90613341	protein_coding	COP9 signalosome subunit 8 [Source:MGI Symbol;Acc:MGI:1915363]
ENSMUSG00000050148	Ubqln2	2967.09	-0.196652	0.0490917	-4.00582	6.18e-05	0.000781264	Ubqln2	54609	ENSMUSG00000050148	X	153498227	153501570	protein_coding	ubiquilin 2 [Source:MGI Symbol;Acc:MGI:1860283]
ENSMUSG00000000441	Raf1	2852.92	-0.217056	0.0541872	-4.00567	6.18e-05	0.000781264	Raf1	110157	ENSMUSG00000000441	6	115618067	115676635	protein_coding	v-raf-leukemia viral oncogene 1 [Source:MGI Symbol;Acc:MGI:97847]
ENSMUSG00000004151	Etv1	1333.59	0.469573	0.117238	4.0053	6.19e-05	0.000781885	Etv1	14009	ENSMUSG00000004151	12	38779380	38870484	protein_coding	ets variant 1 [Source:MGI Symbol;Acc:MGI:99254]
ENSMUSG00000036528	Ppfibp2	923.256	0.685124	0.171078	4.00476	6.21e-05	0.000783094	Ppfibp2	19024	ENSMUSG00000036528	7	107595207	107748583	protein_coding	PTPRF interacting protein, binding protein 2 (liprin beta 2) [Source:MGI Symbol;Acc:MGI:894649]
ENSMUSG00000028435	Aqp3	61.8322	1.60063	0.3997	4.00457	6.21e-05	0.000783128	Aqp3	11828	ENSMUSG00000028435	4	41092722	41098183	protein_coding	aquaporin 3 [Source:MGI Symbol;Acc:MGI:1333777]
ENSMUSG00000042292	Mrtfa	1169	-0.25443	0.0635528	-4.00344	6.24e-05	0.000786308	Mrtfa	223701	ENSMUSG00000042292	15	81012281	81190757	protein_coding	myocardin related transcription factor A [Source:MGI Symbol;Acc:MGI:2384495]
ENSMUSG00000038459	Abhd17c	3439.05	-0.167969	0.0419702	-4.0021	6.28e-05	0.00079018	Abhd17c	70178	ENSMUSG00000038459	7	84109356	84151893	protein_coding	abhydrolase domain containing 17C [Source:MGI Symbol;Acc:MGI:1917428]
ENSMUSG00000058099	Nfam1	204.8	0.518216	0.129504	4.00153	6.29e-05	0.00079151	Nfam1	74039	ENSMUSG00000058099	15	82992973	83033306	protein_coding	Nfat activating molecule with ITAM motif 1 [Source:MGI Symbol;Acc:MGI:1921289]
ENSMUSG00000055546	Timd4	14.7811	1.46577	0.366469	3.99972	6.34e-05	0.000796555	Timd4	276891	ENSMUSG00000055546	11	46810800	46844332	protein_coding	T cell immunoglobulin and mucin domain containing 4 [Source:MGI Symbol;Acc:MGI:2445125]
ENSMUSG00000024789	Jak2	1881.7	0.209233	0.0523125	3.99967	6.34e-05	0.000796555	Jak2	16452	ENSMUSG00000024789	19	29251828	29313080	protein_coding	Janus kinase 2 [Source:MGI Symbol;Acc:MGI:96629]
ENSMUSG00000073940	Hbb-bt	37802.3	-1.42211	0.355589	-3.9993	6.35e-05	0.000797212	Hbb-bt	101488143	ENSMUSG00000073940	7	103812524	103813996	protein_coding	hemoglobin, beta adult t chain [Source:MGI Symbol;Acc:MGI:5474850]
ENSMUSG00000022360	Atad2	1500.35	0.226089	0.0565358	3.99903	6.36e-05	0.000797517	Atad2	70472	ENSMUSG00000022360	15	58094044	58135082	protein_coding	ATPase family, AAA domain containing 2 [Source:MGI Symbol;Acc:MGI:1917722]
ENSMUSG00000010911	Apip	909.756	-0.208458	0.0521399	-3.99805	6.39e-05	0.000799377	Apip	56369	ENSMUSG00000010911	2	103073675	103092644	protein_coding	APAF1 interacting protein [Source:MGI Symbol;Acc:MGI:1926788]
ENSMUSG00000048485	Zbtb8b	908.448	1.37192	0.343155	3.99796	6.39e-05	0.000799377	Zbtb8b	215627	ENSMUSG00000048485	4	129425765	129440853	protein_coding	zinc finger and BTB domain containing 8b [Source:MGI Symbol;Acc:MGI:2387181]
ENSMUSG00000020826	Nos2	120.03	-0.94711	0.23689	-3.9981	6.39e-05	0.000799377	Nos2	18126	ENSMUSG00000020826	11	78920787	78960254	protein_coding	nitric oxide synthase 2, inducible [Source:MGI Symbol;Acc:MGI:97361]
ENSMUSG00000048100	Taf13	583.628	-0.333607	0.0834534	-3.99753	6.4e-05	0.000800228	Taf13	99730	ENSMUSG00000048100	3	108571698	108583222	protein_coding	TATA-box binding protein associated factor 13 [Source:MGI Symbol;Acc:MGI:1913500]
ENSMUSG00000045180	Shroom2	1718.57	0.34719	0.0868652	3.99688	6.42e-05	0.000801243	Shroom2	110380	ENSMUSG00000045180	X	152609509	152769465	protein_coding	shroom family member 2 [Source:MGI Symbol;Acc:MGI:107194]
ENSMUSG00000029287	Tgfbr3	2653.41	0.296086	0.0740764	3.99704	6.41e-05	0.000801243	Tgfbr3	21814	ENSMUSG00000029287	5	107106570	107289629	protein_coding	transforming growth factor, beta receptor III [Source:MGI Symbol;Acc:MGI:104637]
ENSMUSG00000030161	Gabarapl1	2417.96	0.617466	0.154562	3.99493	6.47e-05	0.000807265	Gabarapl1	57436	ENSMUSG00000030161	6	129533160	129542346	protein_coding	gamma-aminobutyric acid (GABA) A receptor-associated protein-like 1 [Source:MGI Symbol;Acc:MGI:1914980]
ENSMUSG00000066571	4931406P16Rik	2727.74	0.247313	0.061914	3.99446	6.48e-05	0.000808263	4931406P16Rik	233103	ENSMUSG00000066571	7	34236707	34313551	protein_coding	RIKEN cDNA 4931406P16 gene [Source:MGI Symbol;Acc:MGI:1924311]
ENSMUSG00000040618	Pck2	2668.33	0.215449	0.0539491	3.99356	6.51e-05	0.000810743	Pck2	74551	ENSMUSG00000040618	14	55540266	55551242	protein_coding	phosphoenolpyruvate carboxykinase 2 (mitochondrial) [Source:MGI Symbol;Acc:MGI:1860456]
ENSMUSG00000030870	Ubfd1	5407.27	-0.240466	0.0602175	-3.99329	6.52e-05	0.000811089	Ubfd1	28018	ENSMUSG00000030870	7	122067175	122082194	protein_coding	ubiquitin family domain containing 1 [Source:MGI Symbol;Acc:MGI:107301]
ENSMUSG00000066900	Suds3	3772.74	-0.212958	0.0533348	-3.99285	6.53e-05	0.000811988	Suds3	71954	ENSMUSG00000066900	5	117091680	117116113	protein_coding	suppressor of defective silencing 3 homolog (S. cerevisiae) [Source:MGI Symbol;Acc:MGI:1919204]
ENSMUSG00000058655	Eif4b	19382.1	0.38823	0.0972359	3.99266	6.53e-05	0.000812027	Eif4b	75705	ENSMUSG00000058655	15	102073773	102097173	protein_coding	eukaryotic translation initiation factor 4B [Source:MGI Symbol;Acc:MGI:95304]
ENSMUSG00000030091	Nup210	1913.53	0.30181	0.0755981	3.99229	6.54e-05	0.000812709	Nup210	54563	ENSMUSG00000030091	6	91013068	91116829	protein_coding	nucleoporin 210 [Source:MGI Symbol;Acc:MGI:1859555]
ENSMUSG00000034161	Scx	231.994	0.474354	0.118824	3.99208	6.55e-05	0.000812841	Scx	20289	ENSMUSG00000034161	15	76457452	76459458	protein_coding	scleraxis [Source:MGI Symbol;Acc:MGI:102934]
ENSMUSG00000029231	Pdgfra	4141.98	0.27271	0.068339	3.99055	6.59e-05	0.000817513	Pdgfra	18595	ENSMUSG00000029231	5	75152292	75198215	protein_coding	platelet derived growth factor receptor, alpha polypeptide [Source:MGI Symbol;Acc:MGI:97530]
ENSMUSG00000049339	Retreg2	2414.71	0.309861	0.0776551	3.99022	6.6e-05	0.000818045	Retreg2	227298	ENSMUSG00000049339	1	75142778	75147913	protein_coding	reticulophagy regulator family member 2 [Source:MGI Symbol;Acc:MGI:2388278]
ENSMUSG00000024640	Psat1	4037.65	-0.396167	0.0992926	-3.98989	6.61e-05	0.000818561	Psat1	107272	ENSMUSG00000024640	19	15904678	15947337	protein_coding	phosphoserine aminotransferase 1 [Source:MGI Symbol;Acc:MGI:2183441]
ENSMUSG00000029344	Tpst2	1226.37	0.257381	0.0645263	3.98878	6.64e-05	0.000821574	Tpst2	22022	ENSMUSG00000029344	5	112276691	112315361	protein_coding	protein-tyrosine sulfotransferase 2 [Source:MGI Symbol;Acc:MGI:1309516]
ENSMUSG00000004951	Hspb1	4688.98	-0.286113	0.0717313	-3.98868	6.64e-05	0.000821574	Hspb1	15507	ENSMUSG00000004951	5	135887919	135889563	protein_coding	heat shock protein 1 [Source:MGI Symbol;Acc:MGI:96240]
ENSMUSG00000021614	Vcan	18429.4	0.3331	0.0835549	3.9866	6.7e-05	0.000828189	Vcan	13003	ENSMUSG00000021614	13	89655312	89742509	protein_coding	versican [Source:MGI Symbol;Acc:MGI:102889]
ENSMUSG00000019890	Nts	649.85	0.459052	0.115158	3.9863	6.71e-05	0.000828636	Nts	67405	ENSMUSG00000019890	10	102481756	102490486	protein_coding	neurotensin [Source:MGI Symbol;Acc:MGI:1328351]
ENSMUSG00000000290	Itgb2	142.46	0.732774	0.183845	3.98583	6.72e-05	0.000829665	Itgb2	16414	ENSMUSG00000000290	10	77530252	77565708	protein_coding	integrin beta 2 [Source:MGI Symbol;Acc:MGI:96611]
ENSMUSG00000028621	Cyb5rl	204.194	-0.479994	0.120461	-3.98463	6.76e-05	0.000832694	Cyb5rl	230582	ENSMUSG00000028621	4	107066988	107088268	protein_coding	cytochrome b5 reductase-like [Source:MGI Symbol;Acc:MGI:1919657]
ENSMUSG00000037486	Asxl2	2489.65	0.246548	0.0618749	3.98462	6.76e-05	0.000832694	Asxl2	75302	ENSMUSG00000037486	12	3426857	3506852	protein_coding	additional sex combs like 2, transcriptional regulator [Source:MGI Symbol;Acc:MGI:1922552]
ENSMUSG00000021242	Npc2	6658.19	0.225451	0.0565935	3.98368	6.79e-05	0.000835369	Npc2	67963	ENSMUSG00000021242	12	84754562	84773152	protein_coding	NPC intracellular cholesterol transporter 2 [Source:MGI Symbol;Acc:MGI:1915213]
ENSMUSG00000038235	F11r	2841.97	0.345819	0.0868162	3.98335	6.8e-05	0.000835937	F11r	16456	ENSMUSG00000038235	1	171437535	171464603	protein_coding	F11 receptor [Source:MGI Symbol;Acc:MGI:1321398]
ENSMUSG00000042978	Sbk1	2668.42	-0.207574	0.0521144	-3.98304	6.8e-05	0.000836411	Sbk1	104175	ENSMUSG00000042978	7	126248862	126295016	protein_coding	SH3-binding kinase 1 [Source:MGI Symbol;Acc:MGI:2135937]
ENSMUSG00000032410	Xrn1	2129.05	0.200222	0.0502712	3.98283	6.81e-05	0.000836537	Xrn1	24127	ENSMUSG00000032410	9	95954760	96057803	protein_coding	5'-3' exoribonuclease 1 [Source:MGI Symbol;Acc:MGI:891964]
ENSMUSG00000013698	Pea15a	6950.08	-0.260902	0.0655462	-3.98043	6.88e-05	0.000844433	Pea15a	18611	ENSMUSG00000013698	1	172196728	172206804	protein_coding	phosphoprotein enriched in astrocytes 15A [Source:MGI Symbol;Acc:MGI:104799]
ENSMUSG00000014226	Cacybp	3766.22	-0.350485	0.0880628	-3.97994	6.89e-05	0.000844963	Cacybp	12301	ENSMUSG00000014226	1	160202367	160212875	protein_coding	calcyclin binding protein [Source:MGI Symbol;Acc:MGI:1270839]
ENSMUSG00000046447	Camk2n1	674.788	0.595365	0.149592	3.97993	6.89e-05	0.000844963	Camk2n1	66259	ENSMUSG00000046447	4	138454314	138460123	protein_coding	calcium/calmodulin-dependent protein kinase II inhibitor 1 [Source:MGI Symbol;Acc:MGI:1913509]
ENSMUSG00000022571	Pycrl	1271.52	-0.289066	0.0726714	-3.97772	6.96e-05	0.000852254	Pycrl	66194	ENSMUSG00000022571	15	75916477	75921560	protein_coding	pyrroline-5-carboxylate reductase-like [Source:MGI Symbol;Acc:MGI:1913444]
ENSMUSG00000002343	Armc6	619.087	-0.473114	0.11898	-3.97642	7e-05	0.000856291	Armc6	76813	ENSMUSG00000002343	8	70220172	70234466	protein_coding	armadillo repeat containing 6 [Source:MGI Symbol;Acc:MGI:1924063]
ENSMUSG00000042677	Zc3h12a	106.006	0.689879	0.173501	3.97622	7e-05	0.000856379	Zc3h12a	230738	ENSMUSG00000042677	4	125118423	125127840	protein_coding	zinc finger CCCH type containing 12A [Source:MGI Symbol;Acc:MGI:2385891]
ENSMUSG00000028673	Fuca1	1391.44	0.185363	0.0466257	3.97555	7.02e-05	0.0008582	Fuca1	71665	ENSMUSG00000028673	4	135920735	135940311	protein_coding	fucosidase, alpha-L- 1, tissue [Source:MGI Symbol;Acc:MGI:95593]
ENSMUSG00000005374	Tbl2	2641.22	0.797276	0.200566	3.97514	7.03e-05	0.000859057	Tbl2	27368	ENSMUSG00000005374	5	135149657	135165760	protein_coding	transducin (beta)-like 2 [Source:MGI Symbol;Acc:MGI:1351652]
ENSMUSG00000036825	Ssx2ip	1954.28	0.276641	0.0696393	3.97248	7.11e-05	0.000868076	Ssx2ip	99167	ENSMUSG00000036825	3	146404642	146440144	protein_coding	synovial sarcoma, X 2 interacting protein [Source:MGI Symbol;Acc:MGI:2139150]
ENSMUSG00000046546	Fam43a	1389.6	0.349222	0.0879243	3.97184	7.13e-05	0.00086977	Fam43a	224093	ENSMUSG00000046546	16	30599723	30602797	protein_coding	family with sequence similarity 43, member A [Source:MGI Symbol;Acc:MGI:2676309]
ENSMUSG00000032411	Tfdp2	2413.46	0.425926	0.107264	3.97083	7.16e-05	0.000872861	Tfdp2	211586	ENSMUSG00000032411	9	96196275	96323646	protein_coding	transcription factor Dp 2 [Source:MGI Symbol;Acc:MGI:107167]
ENSMUSG00000068101	Cenpm	633.157	-0.416546	0.104907	-3.97061	7.17e-05	0.000873036	Cenpm	66570	ENSMUSG00000068101	15	82233779	82244748	protein_coding	centromere protein M [Source:MGI Symbol;Acc:MGI:1913820]
ENSMUSG00000022074	Tnfrsf10b	433.81	0.455404	0.114704	3.97024	7.18e-05	0.000873757	Tnfrsf10b	21933	ENSMUSG00000022074	14	69767472	69784411	protein_coding	tumor necrosis factor receptor superfamily, member 10b [Source:MGI Symbol;Acc:MGI:1341090]
ENSMUSG00000039697	Ncoa7	1220.13	0.273712	0.0689809	3.96793	7.25e-05	0.000881226	Ncoa7	211329	ENSMUSG00000039697	10	30628999	30803326	protein_coding	nuclear receptor coactivator 7 [Source:MGI Symbol;Acc:MGI:2444847]
ENSMUSG00000025135	Anapc11	3356.01	-0.19185	0.048351	-3.96787	7.25e-05	0.000881226	Anapc11	66156	ENSMUSG00000025135	11	120598421	120608198	protein_coding	anaphase promoting complex subunit 11 [Source:MGI Symbol;Acc:MGI:1913406]
ENSMUSG00000041515	Irf8	516.728	0.566735	0.142855	3.96719	7.27e-05	0.000883089	Irf8	15900	ENSMUSG00000041515	8	120736358	120756694	protein_coding	interferon regulatory factor 8 [Source:MGI Symbol;Acc:MGI:96395]
ENSMUSG00000010406	Mrpl52	1129.79	-0.2343	0.0590845	-3.9655	7.32e-05	0.00088873	Mrpl52	68836	ENSMUSG00000010406	14	54426909	54429756	protein_coding	mitochondrial ribosomal protein L52 [Source:MGI Symbol;Acc:MGI:1916086]
ENSMUSG00000026923	Notch1	4014.41	0.235112	0.0592956	3.96508	7.34e-05	0.000889041	Notch1	18128	ENSMUSG00000026923	2	26457903	26516663	protein_coding	notch 1 [Source:MGI Symbol;Acc:MGI:97363]
ENSMUSG00000037935	Smarce1	4011.38	-0.351775	0.0887177	-3.9651	7.34e-05	0.000889041	Smarce1	57376	ENSMUSG00000037935	11	99209047	99231017	protein_coding	SWI/SNF related, matrix associated, actin dependent regulator of chromatin, subfamily e, member 1 [Source:MGI Symbol;Acc:MGI:1927347]
ENSMUSG00000028822	Tmem50a	2412.64	0.186899	0.0471572	3.96331	7.39e-05	0.000894959	Tmem50a	71817	ENSMUSG00000028822	4	134897849	134915024	protein_coding	transmembrane protein 50A [Source:MGI Symbol;Acc:MGI:1919067]
ENSMUSG00000112023	Lilr4b	19.0453	1.87049	0.471971	3.96315	7.4e-05	0.000894959	Lilr4b	14727	ENSMUSG00000112023	10	51480632	51486703	protein_coding	leukocyte immunoglobulin-like receptor, subfamily B, member 4B [Source:MGI Symbol;Acc:MGI:102702]
ENSMUSG00000010048	Ifrd2	1390.48	0.255448	0.0644738	3.96204	7.43e-05	0.000898495	Ifrd2	15983	ENSMUSG00000010048	9	107587642	107593385	protein_coding	interferon-related developmental regulator 2 [Source:MGI Symbol;Acc:MGI:1316708]
ENSMUSG00000036295	Lrrn3	316.924	-0.783538	0.197799	-3.96129	7.45e-05	0.000900669	Lrrn3	16981	ENSMUSG00000036295	12	41451668	41486431	protein_coding	leucine rich repeat protein 3, neuronal [Source:MGI Symbol;Acc:MGI:106036]
ENSMUSG00000086968	4933431E20Rik	272.283	0.339786	0.0857857	3.96087	7.47e-05	0.000901222	4933431E20Rik	329735	ENSMUSG00000086968	3	107888850	107896213	antisense	RIKEN cDNA 4933431E20 gene [Source:MGI Symbol;Acc:MGI:3584041]
ENSMUSG00000000278	Scpep1	1889.23	0.570568	0.144054	3.96081	7.47e-05	0.000901222	Scpep1	74617	ENSMUSG00000000278	11	88924020	88955465	protein_coding	serine carboxypeptidase 1 [Source:MGI Symbol;Acc:MGI:1921867]
ENSMUSG00000021262	Evl	3695.42	-0.275047	0.0694467	-3.96055	7.48e-05	0.000901536	Evl	14026	ENSMUSG00000021262	12	108554720	108688516	protein_coding	Ena-vasodilator stimulated phosphoprotein [Source:MGI Symbol;Acc:MGI:1194884]
ENSMUSG00000075415	Fnbp1	3320.27	0.15174	0.0383162	3.96021	7.49e-05	0.000902191	Fnbp1	14269	ENSMUSG00000075415	2	31026206	31142008	protein_coding	formin binding protein 1 [Source:MGI Symbol;Acc:MGI:109606]
ENSMUSG00000026348	Acmsd	38.6375	1.28103	0.323512	3.95977	7.5e-05	0.000903195	Acmsd	266645	ENSMUSG00000026348	1	127729413	127767978	protein_coding	amino carboxymuconate semialdehyde decarboxylase [Source:MGI Symbol;Acc:MGI:2386323]
ENSMUSG00000059208	Hnrnpm	16086.6	-0.295465	0.0746274	-3.9592	7.52e-05	0.000904713	Hnrnpm	76936	ENSMUSG00000059208	17	33646233	33686860	protein_coding	heterogeneous nuclear ribonucleoprotein M [Source:MGI Symbol;Acc:MGI:1926465]
ENSMUSG00000059810	Rgs3	3245.19	0.341083	0.0861567	3.95887	7.53e-05	0.000905334	Rgs3	50780	ENSMUSG00000059810	4	62559847	62704001	protein_coding	regulator of G-protein signaling 3 [Source:MGI Symbol;Acc:MGI:1354734]
ENSMUSG00000062075	Lmnb2	2295.95	-0.370908	0.0937096	-3.95806	7.56e-05	0.000907591	Lmnb2	16907	ENSMUSG00000062075	10	80901203	80918245	protein_coding	lamin B2 [Source:MGI Symbol;Acc:MGI:96796]
ENSMUSG00000022551	Cyc1	17801.9	-0.280896	0.0709703	-3.95793	7.56e-05	0.000907591	Cyc1	66445	ENSMUSG00000022551	15	76343523	76346260	protein_coding	cytochrome c-1 [Source:MGI Symbol;Acc:MGI:1913695]
ENSMUSG00000029290	Zfp326	1532.34	-0.38466	0.0972074	-3.9571	7.59e-05	0.000909484	Zfp326	54367	ENSMUSG00000029290	5	105876565	105915818	protein_coding	zinc finger protein 326 [Source:MGI Symbol;Acc:MGI:1927246]
ENSMUSG00000022792	Yars2	1244.91	-0.277991	0.0702512	-3.9571	7.59e-05	0.000909484	Yars2	70120	ENSMUSG00000022792	16	16302965	16309640	protein_coding	tyrosyl-tRNA synthetase 2 (mitochondrial) [Source:MGI Symbol;Acc:MGI:1917370]
ENSMUSG00000056130	Ticam2	54.3412	1.06441	0.269002	3.95688	7.59e-05	0.000909654	Ticam2	225471	ENSMUSG00000056130	18	46557291	46574533	protein_coding	toll-like receptor adaptor molecule 2 [Source:MGI Symbol;Acc:MGI:3040056]
ENSMUSG00000029502	Golga3	3374.17	0.197836	0.0500084	3.95606	7.62e-05	0.000912156	Golga3	269682	ENSMUSG00000029502	5	110176701	110226470	protein_coding	golgi autoantigen, golgin subfamily a, 3 [Source:MGI Symbol;Acc:MGI:96958]
ENSMUSG00000056708	Ier5	1561.51	-0.267494	0.0676604	-3.95348	7.7e-05	0.000920832	Ier5	15939	ENSMUSG00000056708	1	155096361	155099636	protein_coding	immediate early response 5 [Source:MGI Symbol;Acc:MGI:1337072]
ENSMUSG00000075271	Ttc30a1	366.04	-0.42874	0.108447	-3.95345	7.7e-05	0.000920832	Ttc30a1	78802	ENSMUSG00000075271	2	75978247	75981967	protein_coding	tetratricopeptide repeat domain 30A1 [Source:MGI Symbol;Acc:MGI:1926052]
ENSMUSG00000026278	Bok	1137.77	-0.440301	0.111397	-3.95254	7.73e-05	0.000923718	Bok	51800	ENSMUSG00000026278	1	93685660	93695764	protein_coding	BCL2-related ovarian killer [Source:MGI Symbol;Acc:MGI:1858494]
ENSMUSG00000055172	C1ra	28.7142	1.21327	0.307051	3.95136	7.77e-05	0.000927633	C1ra	50909	ENSMUSG00000055172	6	124512405	124523443	protein_coding	complement component 1, r subcomponent A [Source:MGI Symbol;Acc:MGI:1355313]
ENSMUSG00000047420	Fam180a	34.5999	1.692	0.428324	3.95027	7.81e-05	0.000931188	Fam180a	208164	ENSMUSG00000047420	6	35312668	35326141	protein_coding	family with sequence similarity 180, member A [Source:MGI Symbol;Acc:MGI:3039626]
ENSMUSG00000029994	Anxa4	914.891	0.417325	0.10566	3.9497	7.82e-05	0.000932764	Anxa4	11746	ENSMUSG00000029994	6	86736840	86793584	protein_coding	annexin A4 [Source:MGI Symbol;Acc:MGI:88030]
ENSMUSG00000027102	Hoxd8	36.3688	-0.862026	0.218422	-3.9466	7.93e-05	0.000944232	Hoxd8	15437	ENSMUSG00000027102	2	74704615	74707933	protein_coding	homeobox D8 [Source:MGI Symbol;Acc:MGI:96209]
ENSMUSG00000030157	Clec2d	250.734	0.581391	0.147381	3.94482	7.99e-05	0.000950625	Clec2d	93694	ENSMUSG00000030157	6	129180615	129186534	protein_coding	C-type lectin domain family 2, member d [Source:MGI Symbol;Acc:MGI:2135589]
ENSMUSG00000025531	Chm	1592.63	0.331279	0.0840058	3.94353	8.03e-05	0.000955053	Chm	12662	ENSMUSG00000025531	X	113040593	113185517	protein_coding	choroidermia (RAB escort protein 1) [Source:MGI Symbol;Acc:MGI:892979]
ENSMUSG00000021432	Slc35b3	554.185	0.230287	0.0583985	3.94337	8.03e-05	0.000955053	Slc35b3	108652	ENSMUSG00000021432	13	38932136	38960875	protein_coding	solute carrier family 35, member B3 [Source:MGI Symbol;Acc:MGI:1913978]
ENSMUSG00000074578	Zfas1	1140.23	0.456769	0.11593	3.94004	8.15e-05	0.000963649	Zfas1	68949	ENSMUSG00000074578	2	167062934	167065862	processed_transcript	zinc finger, NFX1-type containing 1, antisense RNA 1 [Source:MGI Symbol;Acc:MGI:1916199]
ENSMUSG00000078570	1110065P20Rik	312.775	-0.462611	0.117406	-3.94028	8.14e-05	0.000963649	1110065P20Rik	68920	ENSMUSG00000078570	4	124849080	124851196	protein_coding	RIKEN cDNA 1110065P20 gene [Source:MGI Symbol;Acc:MGI:1916170]
ENSMUSG00000040697	Dnajc16	1328.87	0.170716	0.0433246	3.9404	8.13e-05	0.000963649	Dnajc16	214063	ENSMUSG00000040697	4	141760189	141790931	protein_coding	DnaJ heat shock protein family (Hsp40) member C16 [Source:MGI Symbol;Acc:MGI:2442146]
ENSMUSG00000068699	Flnc	31524.9	-0.257561	0.0653672	-3.94022	8.14e-05	0.000963649	Flnc	68794	ENSMUSG00000068699	6	29433256	29461883	protein_coding	filamin C, gamma [Source:MGI Symbol;Acc:MGI:95557]
ENSMUSG00000087150	BC064078	17.2832	-3.39566	0.861655	-3.94085	8.12e-05	0.000963649	NA	NA	ENSMUSG00000087150	6	128992952	129008040	transcribed_unprocessed_pseudogene	cDNA sequence BC064078 [Source:MGI Symbol;Acc:MGI:3040692]
ENSMUSG00000020709	Adap2	55.1447	0.711326	0.180499	3.9409	8.12e-05	0.000963649	Adap2	216991	ENSMUSG00000020709	11	80154105	80178958	protein_coding	ArfGAP with dual PH domains 2 [Source:MGI Symbol;Acc:MGI:2663075]
ENSMUSG00000006920	Ezh1	1193.27	0.623207	0.158172	3.94005	8.15e-05	0.000963649	Ezh1	14055	ENSMUSG00000006920	11	101191115	101226463	protein_coding	enhancer of zeste 1 polycomb repressive complex 2 subunit [Source:MGI Symbol;Acc:MGI:1097695]
ENSMUSG00000029211	Gabra4	352.255	-0.407861	0.103535	-3.93933	8.17e-05	0.000965771	Gabra4	14397	ENSMUSG00000029211	5	71569749	71658308	protein_coding	gamma-aminobutyric acid (GABA) A receptor, subunit alpha 4 [Source:MGI Symbol;Acc:MGI:95616]
ENSMUSG00000053801	Grwd1	1083.9	-0.514884	0.130709	-3.93918	8.18e-05	0.000965771	Grwd1	101612	ENSMUSG00000053801	7	45825223	45830944	protein_coding	glutamate-rich WD repeat containing 1 [Source:MGI Symbol;Acc:MGI:2141989]
ENSMUSG00000041481	Serpina3g	70.7835	1.84007	0.46736	3.93716	8.25e-05	0.000973235	Serpina3g	20715	ENSMUSG00000041481	12	104236245	104241939	protein_coding	serine (or cysteine) peptidase inhibitor, clade A, member 3G [Source:MGI Symbol;Acc:MGI:105046]
ENSMUSG00000020108	Ddit4	2902.24	0.69041	0.175396	3.93628	8.28e-05	0.000976116	Ddit4	74747	ENSMUSG00000020108	10	59949669	59951834	protein_coding	DNA-damage-inducible transcript 4 [Source:MGI Symbol;Acc:MGI:1921997]
ENSMUSG00000029217	Tec	920.064	0.247172	0.0628102	3.93522	8.31e-05	0.000978717	Tec	21682	ENSMUSG00000029217	5	72755716	72868483	protein_coding	tec protein tyrosine kinase [Source:MGI Symbol;Acc:MGI:98662]
ENSMUSG00000074305	Peak1	3246.41	0.240292	0.0610657	3.93499	8.32e-05	0.000978717	Peak1	244895	ENSMUSG00000074305	9	56201126	56418067	protein_coding	pseudopodium-enriched atypical kinase 1 [Source:MGI Symbol;Acc:MGI:2442366]
ENSMUSG00000035284	Vps13c	2056.73	0.332408	0.0844752	3.93498	8.32e-05	0.000978717	Vps13c	320528	ENSMUSG00000035284	9	67840396	67995638	protein_coding	vacuolar protein sorting 13C [Source:MGI Symbol;Acc:MGI:2444207]
ENSMUSG00000018599	Mief2	852.446	-0.546688	0.138929	-3.93502	8.32e-05	0.000978717	Mief2	237781	ENSMUSG00000018599	11	60728398	60732951	protein_coding	mitochondrial elongation factor 2 [Source:MGI Symbol;Acc:MGI:2144199]
ENSMUSG00000009350	Mpo	94.8526	2.55537	0.649469	3.93455	8.34e-05	0.000979764	Mpo	17523	ENSMUSG00000009350	11	87793581	87804413	protein_coding	myeloperoxidase [Source:MGI Symbol;Acc:MGI:97137]
ENSMUSG00000039345	Mettl22	681.327	-0.331258	0.0842014	-3.93411	8.35e-05	0.000980867	Mettl22	239706	ENSMUSG00000039345	16	8470788	8490684	protein_coding	methyltransferase like 22 [Source:MGI Symbol;Acc:MGI:2384301]
ENSMUSG00000035198	Tubg1	2027.18	-0.342434	0.0870579	-3.93341	8.37e-05	0.000983064	Tubg1	103733	ENSMUSG00000035198	11	101119938	101126419	protein_coding	tubulin, gamma 1 [Source:MGI Symbol;Acc:MGI:101834]
ENSMUSG00000035683	Melk	1712.01	-0.201228	0.0511703	-3.93252	8.41e-05	0.000986015	Melk	17279	ENSMUSG00000035683	4	44300876	44364675	protein_coding	maternal embryonic leucine zipper kinase [Source:MGI Symbol;Acc:MGI:106924]
ENSMUSG00000025104	Hdgfl3	1884.21	-0.249487	0.0634597	-3.93142	8.44e-05	0.000989875	Hdgfl3	29877	ENSMUSG00000025104	7	81881251	81934473	protein_coding	HDGF like 3 [Source:MGI Symbol;Acc:MGI:1352760]
ENSMUSG00000052748	Swt1	765.008	0.244972	0.0623355	3.9299	8.5e-05	0.000995435	Swt1	66875	ENSMUSG00000052748	1	151367699	151428455	protein_coding	SWT1 RNA endoribonuclease homolog (S. cerevisiae) [Source:MGI Symbol;Acc:MGI:1914125]
ENSMUSG00000037523	Mavs	1332.66	0.410369	0.104433	3.9295	8.51e-05	0.000996436	Mavs	228607	ENSMUSG00000037523	2	131234063	131248025	protein_coding	mitochondrial antiviral signaling protein [Source:MGI Symbol;Acc:MGI:2444773]
ENSMUSG00000074182	Znhit6	690.05	-0.339045	0.0863132	-3.92808	8.56e-05	0.00100005	Znhit6	229937	ENSMUSG00000074182	3	145576205	145604795	protein_coding	zinc finger, HIT type 6 [Source:MGI Symbol;Acc:MGI:1916996]
ENSMUSG00000057948	Unc13d	163.693	1.21521	0.309373	3.92796	8.57e-05	0.00100005	Unc13d	70450	ENSMUSG00000057948	11	116062095	116077961	protein_coding	unc-13 homolog D [Source:MGI Symbol;Acc:MGI:1917700]
ENSMUSG00000036698	Ago2	11322.1	0.633496	0.161276	3.92802	8.56e-05	0.00100005	Ago2	239528	ENSMUSG00000036698	15	73095844	73184935	protein_coding	argonaute RISC catalytic subunit 2 [Source:MGI Symbol;Acc:MGI:2446632]
ENSMUSG00000063952	Brpf3	1634.98	0.287571	0.0732101	3.92802	8.56e-05	0.00100005	Brpf3	268936	ENSMUSG00000063952	17	28801090	28839949	protein_coding	bromodomain and PHD finger containing, 3 [Source:MGI Symbol;Acc:MGI:2146836]
ENSMUSG00000031441	Atp11a	5020.32	0.180159	0.0458749	3.92719	8.59e-05	0.00100256	Atp11a	50770	ENSMUSG00000031441	8	12757014	12868728	protein_coding	ATPase, class VI, type 11A [Source:MGI Symbol;Acc:MGI:1354735]
ENSMUSG00000118642	CT010467.2	2108.4	0.698452	0.177889	3.92633	8.63e-05	0.00100544	NA	NA	ENSMUSG00000118642	17	39848103	39848827	pseudogene
ENSMUSG00000006301	Tmbim1	2025.56	0.216356	0.0551115	3.92578	8.64e-05	0.00100705	Tmbim1	69660	ENSMUSG00000006301	1	74288247	74305622	protein_coding	transmembrane BAX inhibitor motif containing 1 [Source:MGI Symbol;Acc:MGI:1916910]
ENSMUSG00000026390	Marco	20.1208	2.50057	0.637078	3.92507	8.67e-05	0.00100936	Marco	17167	ENSMUSG00000026390	1	120474538	120505024	protein_coding	macrophage receptor with collagenous structure [Source:MGI Symbol;Acc:MGI:1309998]
ENSMUSG00000070315	4930581F22Rik	56.7611	0.660992	0.168448	3.92401	8.71e-05	0.0010124	4930581F22Rik	78934	ENSMUSG00000070315	9	35116728	35130922	processed_transcript	RIKEN cDNA 4930581F22 gene [Source:MGI Symbol;Acc:MGI:1926184]
ENSMUSG00000024384	Iws1	3066.41	-0.257212	0.0655461	-3.92413	8.7e-05	0.0010124	Iws1	73473	ENSMUSG00000024384	18	32067741	32104328	protein_coding	IWS1, SUPT6 interacting protein [Source:MGI Symbol;Acc:MGI:1920723]
ENSMUSG00000038780	Smurf1	2851.17	0.2935	0.0748455	3.92142	8.8e-05	0.00102266	Smurf1	75788	ENSMUSG00000038780	5	144876495	144965847	protein_coding	SMAD specific E3 ubiquitin protein ligase 1 [Source:MGI Symbol;Acc:MGI:1923038]
ENSMUSG00000026579	F5	63.3819	0.992481	0.253159	3.92038	8.84e-05	0.00102638	F5	14067	ENSMUSG00000026579	1	164151838	164220277	protein_coding	coagulation factor V [Source:MGI Symbol;Acc:MGI:88382]
ENSMUSG00000021559	Dapk1	1606.76	0.380491	0.0970692	3.9198	8.86e-05	0.00102815	Dapk1	69635	ENSMUSG00000021559	13	60601947	60763191	protein_coding	death associated protein kinase 1 [Source:MGI Symbol;Acc:MGI:1916885]
ENSMUSG00000014551	Mrps25	1257.31	-0.304228	0.0776246	-3.91922	8.88e-05	0.00102989	Mrps25	64658	ENSMUSG00000014551	6	92169525	92184033	protein_coding	mitochondrial ribosomal protein S25 [Source:MGI Symbol;Acc:MGI:1928140]
ENSMUSG00000018651	Tada2a	717.984	-0.293218	0.0748265	-3.91864	8.91e-05	0.00103169	Tada2a	217031	ENSMUSG00000018651	11	84078920	84129600	protein_coding	transcriptional adaptor 2A [Source:MGI Symbol;Acc:MGI:2144471]
ENSMUSG00000036002	Fam214b	1106.22	0.332479	0.0848748	3.91729	8.95e-05	0.00103674	Fam214b	230088	ENSMUSG00000036002	4	43032414	43046220	protein_coding	family with sequence similarity 214, member B [Source:MGI Symbol;Acc:MGI:2441854]
ENSMUSG00000044628	Rnf208	158.048	1.09743	0.280302	3.91518	9.03e-05	0.00104514	Rnf208	68846	ENSMUSG00000044628	2	25242929	25244262	protein_coding	ring finger protein 208 [Source:MGI Symbol;Acc:MGI:1916096]
ENSMUSG00000056900	Usp13	6048.25	-0.328353	0.0838804	-3.91454	9.06e-05	0.0010472	Usp13	72607	ENSMUSG00000056900	3	32817546	32938071	protein_coding	ubiquitin specific peptidase 13 (isopeptidase T-3) [Source:MGI Symbol;Acc:MGI:1919857]
ENSMUSG00000048038	Ccdc187	74.882	-0.814196	0.208056	-3.91336	9.1e-05	0.00105164	Ccdc187	329366	ENSMUSG00000048038	2	26243469	26294557	protein_coding	coiled-coil domain containing 187 [Source:MGI Symbol;Acc:MGI:3045295]
ENSMUSG00000003038	Hmgn2	10361.8	-0.243056	0.0621228	-3.91251	9.13e-05	0.00105389	Hmgn2	15331	ENSMUSG00000003038	4	133964738	133968650	protein_coding	high mobility group nucleosomal binding domain 2 [Source:MGI Symbol;Acc:MGI:96136]
ENSMUSG00000062585	Cnr2	63.6308	1.22044	0.311931	3.91254	9.13e-05	0.00105389	Cnr2	12802	ENSMUSG00000062585	4	135895394	135920207	protein_coding	cannabinoid receptor 2 (macrophage) [Source:MGI Symbol;Acc:MGI:104650]
ENSMUSG00000073968	Trim68	482.166	0.320315	0.0819197	3.91011	9.23e-05	0.00106368	Trim68	101700	ENSMUSG00000073968	7	102677582	102687327	protein_coding	tripartite motif-containing 68 [Source:MGI Symbol;Acc:MGI:2142077]
ENSMUSG00000032122	Slc37a2	136.829	0.484553	0.123942	3.90949	9.25e-05	0.00106423	Slc37a2	56857	ENSMUSG00000032122	9	37227585	37255738	protein_coding	solute carrier family 37 (glycerol-3-phosphate transporter), member 2 [Source:MGI Symbol;Acc:MGI:1929693]
ENSMUSG00000049588	Ccdc69	526.037	-0.524629	0.134185	-3.90975	9.24e-05	0.00106423	Ccdc69	52570	ENSMUSG00000049588	11	55049731	55078131	protein_coding	coiled-coil domain containing 69 [Source:MGI Symbol;Acc:MGI:1196234]
ENSMUSG00000071656	Lrrn4cl	141.354	0.88356	0.226003	3.9095	9.25e-05	0.00106423	Lrrn4cl	68852	ENSMUSG00000071656	19	8850768	8853909	protein_coding	LRRN4 C-terminal like [Source:MGI Symbol;Acc:MGI:1916102]
ENSMUSG00000022383	Ppara	383.783	0.829618	0.212225	3.90914	9.26e-05	0.00106506	Ppara	19013	ENSMUSG00000022383	15	85734983	85802819	protein_coding	peroxisome proliferator activated receptor alpha [Source:MGI Symbol;Acc:MGI:104740]
ENSMUSG00000036499	Eea1	3341.61	0.190507	0.0487535	3.90756	9.32e-05	0.00107134	Eea1	216238	ENSMUSG00000036499	10	95940650	96045518	protein_coding	early endosome antigen 1 [Source:MGI Symbol;Acc:MGI:2442192]
ENSMUSG00000037364	Srrt	5476.71	-0.387675	0.0992342	-3.90667	9.36e-05	0.00107456	Srrt	83701	ENSMUSG00000037364	5	137295704	137307674	protein_coding	serrate RNA effector molecule homolog (Arabidopsis) [Source:MGI Symbol;Acc:MGI:1933527]
ENSMUSG00000047990	C2cd4a	15.5987	1.32156	0.338311	3.90634	9.37e-05	0.00107529	C2cd4a	244911	ENSMUSG00000047990	9	67830489	67832330	protein_coding	C2 calcium-dependent domain containing 4A [Source:MGI Symbol;Acc:MGI:3645763]
ENSMUSG00000044068	Zrsr1	404.935	0.380098	0.0973204	3.90564	9.4e-05	0.00107695	Zrsr1	22183	ENSMUSG00000044068	11	22972005	22976496	protein_coding	zinc finger (CCCH type), RNA binding motif and serine/arginine rich 1 [Source:MGI Symbol;Acc:MGI:98885]
ENSMUSG00000051335	Gfod1	708.445	0.318611	0.0815764	3.90568	9.4e-05	0.00107695	Gfod1	328232	ENSMUSG00000051335	13	43195245	43304172	protein_coding	glucose-fructose oxidoreductase domain containing 1 [Source:MGI Symbol;Acc:MGI:2145304]
ENSMUSG00000019979	Apaf1	2460.13	0.243253	0.0622955	3.90483	9.43e-05	0.00107837	Apaf1	11783	ENSMUSG00000019979	10	90989311	91082770	protein_coding	apoptotic peptidase activating factor 1 [Source:MGI Symbol;Acc:MGI:1306796]
ENSMUSG00000021905	Dph3	1190.92	-0.401104	0.102715	-3.905	9.42e-05	0.00107837	Dph3	105638	ENSMUSG00000021905	14	32080566	32085729	protein_coding	diphthamine biosynthesis 3 [Source:MGI Symbol;Acc:MGI:1922658]
ENSMUSG00000021255	Esrrb	822.447	0.683217	0.174965	3.90487	9.43e-05	0.00107837	Esrrb	26380	ENSMUSG00000021255	12	86361117	86521628	protein_coding	estrogen related receptor, beta [Source:MGI Symbol;Acc:MGI:1346832]
ENSMUSG00000027947	Il6ra	144.564	0.477603	0.122331	3.90419	9.45e-05	0.0010805	Il6ra	16194	ENSMUSG00000027947	3	89864059	89913196	protein_coding	interleukin 6 receptor, alpha [Source:MGI Symbol;Acc:MGI:105304]
ENSMUSG00000027313	Chac1	30.1178	1.62532	0.416369	3.90357	9.48e-05	0.00108255	Chac1	69065	ENSMUSG00000027313	2	119351229	119354381	protein_coding	ChaC, cation transport regulator 1 [Source:MGI Symbol;Acc:MGI:1916315]
ENSMUSG00000033540	Idua	677.431	0.536457	0.137436	3.90332	9.49e-05	0.00108292	Idua	15932	ENSMUSG00000033540	5	108660331	108684557	protein_coding	iduronidase, alpha-L [Source:MGI Symbol;Acc:MGI:96418]
ENSMUSG00000037260	Hgsnat	1408.63	0.1938	0.0496598	3.90256	9.52e-05	0.00108559	Hgsnat	52120	ENSMUSG00000037260	8	25944453	25976753	protein_coding	heparan-alpha-glucosaminide N-acetyltransferase [Source:MGI Symbol;Acc:MGI:1196297]
ENSMUSG00000019837	Gtf3c6	1850.22	-0.502889	0.128885	-3.90184	9.55e-05	0.00108811	Gtf3c6	67371	ENSMUSG00000019837	10	40247703	40258108	protein_coding	general transcription factor IIIC, polypeptide 6, alpha [Source:MGI Symbol;Acc:MGI:1914621]
ENSMUSG00000031565	Fgfr1	2945.75	0.24102	0.0617759	3.90153	9.56e-05	0.00108877	Fgfr1	14182	ENSMUSG00000031565	8	25513654	25575718	protein_coding	fibroblast growth factor receptor 1 [Source:MGI Symbol;Acc:MGI:95522]
ENSMUSG00000024007	Ppil1	2048.62	-0.495947	0.127193	-3.89916	9.65e-05	0.00109808	Ppil1	68816	ENSMUSG00000024007	17	29250803	29264186	protein_coding	peptidylprolyl isomerase (cyclophilin)-like 1 [Source:MGI Symbol;Acc:MGI:1916066]
ENSMUSG00000025204	Ndufb8	4265.29	-0.244708	0.0627596	-3.89914	9.65e-05	0.00109808	Ndufb8	67264	ENSMUSG00000025204	19	44548572	44555440	protein_coding	NADH:ubiquinone oxidoreductase subunit B8 [Source:MGI Symbol;Acc:MGI:1914514]
ENSMUSG00000109372	Gm19410	45.7819	-0.978774	0.251037	-3.89893	9.66e-05	0.00109828	Gm19410	100502846	ENSMUSG00000109372	8	35765790	35818047	protein_coding	predicted gene, 19410 [Source:MGI Symbol;Acc:MGI:5011595]
ENSMUSG00000049323	Smcr8	1691.85	0.304308	0.0780532	3.89873	9.67e-05	0.00109845	Smcr8	237782	ENSMUSG00000049323	11	60777524	60788287	protein_coding	Smith-Magenis syndrome chromosome region, candidate 8 homolog (human) [Source:MGI Symbol;Acc:MGI:2444720]
ENSMUSG00000022971	Ifnar2	920.199	0.333858	0.0856446	3.89818	9.69e-05	0.0011002	Ifnar2	15976	ENSMUSG00000022971	16	91372783	91405589	protein_coding	interferon (alpha and beta) receptor 2 [Source:MGI Symbol;Acc:MGI:1098243]
ENSMUSG00000033379	Atp6v0b	2471.34	0.264619	0.0678864	3.89797	9.7e-05	0.00110043	Atp6v0b	114143	ENSMUSG00000033379	4	117884326	117887333	protein_coding	ATPase, H+ transporting, lysosomal V0 subunit B [Source:MGI Symbol;Acc:MGI:1890510]
ENSMUSG00000050335	Lgals3	98.5349	1.09194	0.280219	3.89673	9.75e-05	0.00110535	Lgals3	16854	ENSMUSG00000050335	14	47367751	47386160	protein_coding	lectin, galactose binding, soluble 3 [Source:MGI Symbol;Acc:MGI:96778]
ENSMUSG00000025855	Prkar1b	544.016	0.53839	0.138172	3.89652	9.76e-05	0.00110554	Prkar1b	19085	ENSMUSG00000025855	5	139017306	139150001	protein_coding	protein kinase, cAMP dependent regulatory, type I beta [Source:MGI Symbol;Acc:MGI:97759]
ENSMUSG00000047141	Zfp654	1723.08	0.473368	0.121502	3.89597	9.78e-05	0.00110732	Zfp654	72020	ENSMUSG00000047141	16	64780347	64851652	protein_coding	zinc finger protein 654 [Source:MGI Symbol;Acc:MGI:1919270]
ENSMUSG00000025780	Itih5	1029.46	0.50786	0.130425	3.89389	9.86e-05	0.00111611	Itih5	209378	ENSMUSG00000025780	2	10153571	10256529	protein_coding	inter-alpha (globulin) inhibitor H5 [Source:MGI Symbol;Acc:MGI:1925751]
ENSMUSG00000008859	Rala	3720.82	-0.235301	0.0604493	-3.89253	9.92e-05	0.00112163	Rala	56044	ENSMUSG00000008859	13	17880571	17944239	protein_coding	v-ral simian leukemia viral oncogene A (ras related) [Source:MGI Symbol;Acc:MGI:1927243]
ENSMUSG00000028718	Stil	1217.78	0.23805	0.0612006	3.88966	0.000100385	0.00113392	Stil	20460	ENSMUSG00000028718	4	115000159	115043196	protein_coding	Scl/Tal1 interrupting locus [Source:MGI Symbol;Acc:MGI:107477]
ENSMUSG00000024414	Mrpl27	1086.72	-0.210361	0.0540835	-3.88956	0.000100425	0.00113392	Mrpl27	94064	ENSMUSG00000024414	11	94653767	94660089	protein_coding	mitochondrial ribosomal protein L27 [Source:MGI Symbol;Acc:MGI:2137224]
ENSMUSG00000030611	Mrps11	811.233	-0.322136	0.0828267	-3.88927	0.000100546	0.00113454	Mrps11	67994	ENSMUSG00000030611	7	78783119	78792989	protein_coding	mitochondrial ribosomal protein S11 [Source:MGI Symbol;Acc:MGI:1915244]
ENSMUSG00000049929	Lpar4	953.643	-0.395145	0.101607	-3.88893	0.000100685	0.00113535	Lpar4	78134	ENSMUSG00000049929	X	106920625	106933900	protein_coding	lysophosphatidic acid receptor 4 [Source:MGI Symbol;Acc:MGI:1925384]
ENSMUSG00000030413	Pglyrp1	15.5383	1.41909	0.365096	3.8869	0.000101533	0.00114262	Pglyrp1	21946	ENSMUSG00000030413	7	18871331	18890459	protein_coding	peptidoglycan recognition protein 1 [Source:MGI Symbol;Acc:MGI:1345092]
ENSMUSG00000097589	Dleu2	312.153	0.436099	0.112193	3.88706	0.000101468	0.00114262	Dleu2	668253	ENSMUSG00000097589	14	61602839	61682373	processed_transcript	deleted in lymphocytic leukemia, 2 [Source:MGI Symbol;Acc:MGI:1934030]
ENSMUSG00000086841	2410006H16Rik	1600.56	0.548415	0.141095	3.88684	0.000101558	0.00114262	2410006H16Rik	69221	ENSMUSG00000086841	11	62602877	62604807	processed_transcript	RIKEN cDNA 2410006H16 gene [Source:MGI Symbol;Acc:MGI:1916471]
ENSMUSG00000056612	Ppp1r14b	2720.05	-0.42479	0.109292	-3.88674	0.000101601	0.00114262	Ppp1r14b	18938	ENSMUSG00000056612	19	6974968	6977324	protein_coding	protein phosphatase 1, regulatory inhibitor subunit 14B [Source:MGI Symbol;Acc:MGI:107682]
ENSMUSG00000029780	Nt5c3	1751.6	0.360103	0.0926833	3.8853	0.000102203	0.00114863	Nt5c3	107569	ENSMUSG00000029780	6	56882400	56923932	protein_coding	5'-nucleotidase, cytosolic III [Source:MGI Symbol;Acc:MGI:1927186]
ENSMUSG00000044786	Zfp36	765.874	0.752482	0.193696	3.88486	0.000102387	0.00114917	Zfp36	22695	ENSMUSG00000044786	7	28376784	28380253	protein_coding	zinc finger protein 36 [Source:MGI Symbol;Acc:MGI:99180]
ENSMUSG00000025161	Slc16a3	10107.7	0.705813	0.181682	3.88489	0.000102376	0.00114917	Slc16a3	80879	ENSMUSG00000025161	11	120948480	120960868	protein_coding	solute carrier family 16 (monocarboxylic acid transporters), member 3 [Source:MGI Symbol;Acc:MGI:1933438]
ENSMUSG00000031312	Itgb1bp2	1618.31	-0.421342	0.108475	-3.88422	0.000102661	0.00115147	Itgb1bp2	26549	ENSMUSG00000031312	X	101449088	101453541	protein_coding	integrin beta 1 binding protein 2 [Source:MGI Symbol;Acc:MGI:1353420]
ENSMUSG00000052726	Kcnt2	113.208	0.600936	0.154733	3.8837	0.000102881	0.00115318	Kcnt2	240776	ENSMUSG00000052726	1	140246158	140612067	protein_coding	potassium channel, subfamily T, member 2 [Source:MGI Symbol;Acc:MGI:3036273]
ENSMUSG00000038552	Fndc4	709.384	-0.461017	0.118713	-3.88345	0.000102984	0.00115357	Fndc4	64339	ENSMUSG00000038552	5	31292242	31296080	protein_coding	fibronectin type III domain containing 4 [Source:MGI Symbol;Acc:MGI:1917195]
ENSMUSG00000026211	Obsl1	17318.3	-0.209771	0.0540251	-3.88285	0.00010324	0.00115567	Obsl1	98733	ENSMUSG00000026211	1	75479310	75506452	protein_coding	obscurin-like 1 [Source:MGI Symbol;Acc:MGI:2138628]
ENSMUSG00000003153	Slc2a3	3101.58	1.68069	0.432964	3.88183	0.000103672	0.00115974	Slc2a3	20527	ENSMUSG00000003153	6	122727809	122801640	protein_coding	solute carrier family 2 (facilitated glucose transporter), member 3 [Source:MGI Symbol;Acc:MGI:95757]
ENSMUSG00000030086	Chchd6	708.39	-0.224716	0.0579493	-3.87781	0.000105401	0.00117597	Chchd6	66098	ENSMUSG00000030086	6	89383146	89595652	protein_coding	coiled-coil-helix-coiled-coil-helix domain containing 6 [Source:MGI Symbol;Acc:MGI:1913348]
ENSMUSG00000064264	Zfp428	509.375	-0.373427	0.0962948	-3.87796	0.000105337	0.00117597	Zfp428	232969	ENSMUSG00000064264	7	24507006	24515682	protein_coding	zinc finger protein 428 [Source:MGI Symbol;Acc:MGI:1916463]
ENSMUSG00000030417	Pdcd5	1721.5	-0.225188	0.0580639	-3.87828	0.000105196	0.00117597	Pdcd5	56330	ENSMUSG00000030417	7	35641982	35647521	protein_coding	programmed cell death 5 [Source:MGI Symbol;Acc:MGI:1913538]
ENSMUSG00000054939	Zfp174	151.997	0.439848	0.113422	3.87798	0.000105326	0.00117597	Zfp174	385674	ENSMUSG00000054939	16	3847268	3858880	protein_coding	zinc finger protein 174 [Source:MGI Symbol;Acc:MGI:2686600]
ENSMUSG00000055026	Gabrg3	59.7015	0.753936	0.194441	3.87744	0.00010556	0.00117697	Gabrg3	14407	ENSMUSG00000055026	7	56716465	57387188	protein_coding	gamma-aminobutyric acid (GABA) A receptor, subunit gamma 3 [Source:MGI Symbol;Acc:MGI:95624]
ENSMUSG00000078307	AI593442	14.4197	2.48308	0.64057	3.87636	0.00010603	0.00118142	AI593442	330941	ENSMUSG00000078307	9	52673042	52679780	protein_coding	expressed sequence AI593442 [Source:MGI Symbol;Acc:MGI:2143099]
ENSMUSG00000078122	F630028O10Rik	19.5858	1.2017	0.310122	3.87494	0.000106652	0.00118679	F630028O10Rik	100038363	ENSMUSG00000078122	X	96239926	96243636	antisense	RIKEN cDNA F630028O10 gene [Source:MGI Symbol;Acc:MGI:3641813]
ENSMUSG00000022139	Mbnl2	6870.85	0.477036	0.123104	3.87505	0.000106601	0.00118679	Mbnl2	105559	ENSMUSG00000022139	14	120275669	120431697	protein_coding	muscleblind like splicing factor 2 [Source:MGI Symbol;Acc:MGI:2145597]
ENSMUSG00000031617	Tmem184c	906.622	-0.292321	0.0754565	-3.87403	0.00010705	0.00119044	Tmem184c	234463	ENSMUSG00000031617	8	77595982	77610698	protein_coding	transmembrane protein 184C [Source:MGI Symbol;Acc:MGI:2384562]
ENSMUSG00000020069	Hnrnph3	1924.88	-0.219544	0.0567053	-3.87167	0.000108092	0.00120054	Hnrnph3	432467	ENSMUSG00000020069	10	63014664	63024217	protein_coding	heterogeneous nuclear ribonucleoprotein H3 [Source:MGI Symbol;Acc:MGI:1926462]
ENSMUSG00000003955	Fam162a	8340.3	0.434372	0.112193	3.87165	0.0001081	0.00120054	Fam162a	70186	ENSMUSG00000003955	16	36043761	36071594	protein_coding	family with sequence similarity 162, member A [Source:MGI Symbol;Acc:MGI:1917436]
ENSMUSG00000053799	Exoc6	1938.96	0.370429	0.0956854	3.87132	0.000108246	0.00120136	Exoc6	107371	ENSMUSG00000053799	19	37520879	37684059	protein_coding	exocyst complex component 6 [Source:MGI Symbol;Acc:MGI:1351611]
ENSMUSG00000035765	Dym	1368.44	0.348349	0.0899947	3.87077	0.000108491	0.0012033	Dym	69190	ENSMUSG00000035765	18	75018781	75286964	protein_coding	dymeclin [Source:MGI Symbol;Acc:MGI:1918480]
ENSMUSG00000024208	Uqcc2	1677.57	-0.319268	0.0825491	-3.86762	0.000109903	0.00121815	Uqcc2	67267	ENSMUSG00000024208	17	27122663	27133916	protein_coding	ubiquinol-cytochrome c reductase complex assembly factor 2 [Source:MGI Symbol;Acc:MGI:1914517]
ENSMUSG00000036513	Commd2	881.551	-0.375683	0.0971536	-3.8669	0.000110227	0.00122014	Commd2	52245	ENSMUSG00000036513	3	57644349	57651715	protein_coding	COMM domain containing 2 [Source:MGI Symbol;Acc:MGI:1098806]
ENSMUSG00000024892	Pcx	1346.17	0.414058	0.107074	3.86703	0.00011017	0.00122014	Pcx	18563	ENSMUSG00000024892	19	4510472	4621752	protein_coding	pyruvate carboxylase [Source:MGI Symbol;Acc:MGI:97520]
ENSMUSG00000117171	C230013L11Rik	84.0457	-0.721138	0.186525	-3.86618	0.000110553	0.00122296	NA	NA	ENSMUSG00000117171	17	28174657	28177682	bidirectional_promoter_lncRNA	RIKEN cDNA C230013L11 gene [Source:MGI Symbol;Acc:MGI:2442581]
ENSMUSG00000048249	Crebrf	1461.85	1.26383	0.326954	3.86546	0.000110878	0.00122575	Crebrf	77128	ENSMUSG00000048249	17	26715650	26776635	protein_coding	CREB3 regulatory factor [Source:MGI Symbol;Acc:MGI:1924378]
ENSMUSG00000038517	Tbkbp1	1439.6	0.247304	0.0640328	3.86215	0.000112394	0.0012417	Tbkbp1	73174	ENSMUSG00000038517	11	97136171	97151495	protein_coding	TBK1 binding protein 1 [Source:MGI Symbol;Acc:MGI:1920424]
ENSMUSG00000015749	Anp32e	14186.2	-0.236429	0.061233	-3.86113	0.000112862	0.00124605	Anp32e	66471	ENSMUSG00000015749	3	95929246	95947390	protein_coding	acidic (leucine-rich) nuclear phosphoprotein 32 family, member E [Source:MGI Symbol;Acc:MGI:1913721]
ENSMUSG00000026147	Col9a1	611.217	0.514089	0.133191	3.8598	0.000113481	0.00125128	Col9a1	12839	ENSMUSG00000026147	1	24177610	24252684	protein_coding	collagen, type IX, alpha 1 [Source:MGI Symbol;Acc:MGI:88465]
ENSMUSG00000009418	Nav1	6409.86	-0.416906	0.108013	-3.85979	0.000113484	0.00125128	Nav1	215690	ENSMUSG00000009418	1	135434580	135688105	protein_coding	neuron navigator 1 [Source:MGI Symbol;Acc:MGI:2183683]
ENSMUSG00000045973	Slc25a51	4382.19	0.199358	0.0516763	3.85783	0.000114399	0.00126055	Slc25a51	230125	ENSMUSG00000045973	4	45395923	45408766	protein_coding	solute carrier family 25, member 51 [Source:MGI Symbol;Acc:MGI:2684984]
ENSMUSG00000072872	Rybp	989.206	0.240919	0.0624692	3.8566	0.000114975	0.00126578	Rybp	56353	ENSMUSG00000072872	6	100228565	100287485	protein_coding	RING1 and YY1 binding protein [Source:MGI Symbol;Acc:MGI:1929059]
ENSMUSG00000024238	Zeb1	4416.56	0.395659	0.102595	3.8565	0.000115023	0.00126578	Zeb1	21417	ENSMUSG00000024238	18	5591860	5775467	protein_coding	zinc finger E-box binding homeobox 1 [Source:MGI Symbol;Acc:MGI:1344313]
ENSMUSG00000014402	Tsg101	2570.12	-0.224396	0.0581974	-3.85577	0.000115366	0.00126872	Tsg101	22088	ENSMUSG00000014402	7	46888949	46919969	protein_coding	tumor susceptibility gene 101 [Source:MGI Symbol;Acc:MGI:106581]
ENSMUSG00000025340	Rabgef1	839.326	0.232423	0.0602874	3.85526	0.000115607	0.00127055	Rabgef1	56715	ENSMUSG00000025340	5	130171798	130214342	protein_coding	RAB guanine nucleotide exchange factor (GEF) 1 [Source:MGI Symbol;Acc:MGI:1929459]
ENSMUSG00000029029	Wrap73	594.937	-0.243552	0.0631821	-3.85475	0.000115846	0.00127235	Wrap73	59002	ENSMUSG00000029029	4	154142372	154167420	protein_coding	WD repeat containing, antisense to Trp73 [Source:MGI Symbol;Acc:MGI:1891749]
ENSMUSG00000031591	Asah1	2546.84	0.366602	0.0951257	3.85387	0.000116266	0.00127613	Asah1	11886	ENSMUSG00000031591	8	41340197	41374773	protein_coding	N-acylsphingosine amidohydrolase 1 [Source:MGI Symbol;Acc:MGI:1277124]
ENSMUSG00000028484	Psip1	5811.72	-0.174842	0.0453723	-3.8535	0.000116441	0.00127722	Psip1	101739	ENSMUSG00000028484	4	83455680	83486459	protein_coding	PC4 and SFRS1 interacting protein 1 [Source:MGI Symbol;Acc:MGI:2142116]
ENSMUSG00000068391	Chrac1	1400.81	-0.245399	0.0636966	-3.85262	0.000116863	0.00128102	Chrac1	93696	ENSMUSG00000068391	15	73090392	73097554	protein_coding	chromatin accessibility complex 1 [Source:MGI Symbol;Acc:MGI:2135796]
ENSMUSG00000019726	Lyst	1140.42	0.262843	0.0682442	3.85151	0.00011739	0.00128596	Lyst	17101	ENSMUSG00000019726	13	13590397	13778803	protein_coding	lysosomal trafficking regulator [Source:MGI Symbol;Acc:MGI:107448]
ENSMUSG00000020257	Wdr82	7674.38	-0.312848	0.0812396	-3.85092	0.000117673	0.00128823	Wdr82	77305	ENSMUSG00000020257	9	106170928	106191139	protein_coding	WD repeat domain containing 82 [Source:MGI Symbol;Acc:MGI:1924555]
ENSMUSG00000040722	Scamp5	756.691	0.246062	0.0639111	3.85006	0.000118088	0.00129193	Scamp5	56807	ENSMUSG00000040722	9	57441327	57468060	protein_coding	secretory carrier membrane protein 5 [Source:MGI Symbol;Acc:MGI:1928948]
ENSMUSG00000027454	Gins1	736.702	-0.386372	0.10037	-3.84948	0.000118368	0.00129416	Gins1	69270	ENSMUSG00000027454	2	150905400	150931280	protein_coding	GINS complex subunit 1 (Psf1 homolog) [Source:MGI Symbol;Acc:MGI:1916520]
ENSMUSG00000024844	Banf1	5503.61	-0.229919	0.0597308	-3.84926	0.000118476	0.0012945	Banf1	23825	ENSMUSG00000024844	19	5364638	5367168	protein_coding	BAF nuclear assembly factor 1 [Source:MGI Symbol;Acc:MGI:1346330]
ENSMUSG00000036503	Rnf13	2379.23	0.475982	0.123702	3.84782	0.000119171	0.00130126	Rnf13	24017	ENSMUSG00000036503	3	57736062	57835233	protein_coding	ring finger protein 13 [Source:MGI Symbol;Acc:MGI:1346341]
ENSMUSG00000097467	Gm26737	82.697	-0.665774	0.173095	-3.8463	0.000119916	0.00130854	NA	NA	ENSMUSG00000097467	9	44112923	44121960	antisense	predicted gene, 26737 [Source:MGI Symbol;Acc:MGI:5477231]
ENSMUSG00000039197	Adk	5791.3	-0.279282	0.0726236	-3.84561	0.000120253	0.00131138	Adk	11534	ENSMUSG00000039197	14	21052574	21448569	protein_coding	adenosine kinase [Source:MGI Symbol;Acc:MGI:87930]
ENSMUSG00000000811	Txnrd3	842.827	-0.215442	0.0560256	-3.84543	0.000120343	0.00131152	Txnrd3	232223	ENSMUSG00000000811	6	89643988	89675529	protein_coding	thioredoxin reductase 3 [Source:MGI Symbol;Acc:MGI:2386711]
ENSMUSG00000051495	Irf2bp2	3171.73	0.550023	0.143054	3.84485	0.000120626	0.00131375	Irf2bp2	270110	ENSMUSG00000051495	8	126588296	126593986	protein_coding	interferon regulatory factor 2 binding protein 2 [Source:MGI Symbol;Acc:MGI:2443921]
ENSMUSG00000014504	Srp19	1744.14	-0.185183	0.0481785	-3.84368	0.000121203	0.00131919	Srp19	66384	ENSMUSG00000014504	18	34330847	34336599	protein_coding	signal recognition particle 19 [Source:MGI Symbol;Acc:MGI:1913634]
ENSMUSG00000020009	Ifngr1	1263.49	0.262185	0.0682708	3.84037	0.000122849	0.00133624	Ifngr1	15979	ENSMUSG00000020009	10	19591949	19610229	protein_coding	interferon gamma receptor 1 [Source:MGI Symbol;Acc:MGI:107655]
ENSMUSG00000027187	Cat	4192.54	0.261633	0.0681491	3.83912	0.000123474	0.00134217	Cat	12359	ENSMUSG00000027187	2	103453849	103485160	protein_coding	catalase [Source:MGI Symbol;Acc:MGI:88271]
ENSMUSG00000038086	Hspb2	1201.18	-0.359541	0.093656	-3.83895	0.000123559	0.00134224	Hspb2	69253	ENSMUSG00000038086	9	50751078	50752354	protein_coding	heat shock protein 2 [Source:MGI Symbol;Acc:MGI:1916503]
ENSMUSG00000010095	Slc3a2	2881.12	0.485152	0.126382	3.83877	0.000123651	0.00134237	Slc3a2	17254	ENSMUSG00000010095	19	8706882	8723369	protein_coding	solute carrier family 3 (activators of dibasic and neutral amino acid transport), member 2 [Source:MGI Symbol;Acc:MGI:96955]
ENSMUSG00000019961	Tmpo	15493	-0.15595	0.040628	-3.83849	0.000123794	0.00134307	Tmpo	21917	ENSMUSG00000019961	10	91147571	91181315	protein_coding	thymopoietin [Source:MGI Symbol;Acc:MGI:106920]
ENSMUSG00000106025	Gm42940	66.1102	-0.699231	0.182178	-3.83817	0.000123953	0.00134393	NA	NA	ENSMUSG00000106025	3	116572063	116574424	TEC	predicted gene 42940 [Source:MGI Symbol;Acc:MGI:5663077]
ENSMUSG00000025159	Mms19	1725.27	0.286921	0.0747659	3.8376	0.000124244	0.00134622	Mms19	72199	ENSMUSG00000025159	19	41941086	41981157	protein_coding	MMS19 cytosolic iron-sulfur assembly component [Source:MGI Symbol;Acc:MGI:1919449]
ENSMUSG00000113642	Gm49329	65.4382	0.60971	0.158904	3.83698	0.000124559	0.00134876	NA	NA	ENSMUSG00000113642	12	17900734	18065610	transcribed_unprocessed_pseudogene	predicted gene, 49329 [Source:MGI Symbol;Acc:MGI:6121514]
ENSMUSG00000027274	Mkks	943.246	-0.400879	0.104505	-3.83596	0.000125076	0.0013535	Mkks	59030	ENSMUSG00000027274	2	136873780	136891389	protein_coding	McKusick-Kaufman syndrome [Source:MGI Symbol;Acc:MGI:1891836]
ENSMUSG00000028552	Eps15	3164.05	0.139215	0.0362981	3.83531	0.000125404	0.00135617	Eps15	13858	ENSMUSG00000028552	4	109280268	109387817	protein_coding	epidermal growth factor receptor pathway substrate 15 [Source:MGI Symbol;Acc:MGI:104583]
ENSMUSG00000078495	Zfp984	569.558	0.513874	0.134008	3.83467	0.000125735	0.00135801	Zfp984	100041677	ENSMUSG00000078495	4	147753974	147809788	protein_coding	zinc finger protein 984 [Source:MGI Symbol;Acc:MGI:3651978]
ENSMUSG00000038648	Creb3l2	9624.73	0.362494	0.0945277	3.83479	0.000125673	0.00135801	Creb3l2	208647	ENSMUSG00000038648	6	37327255	37442146	protein_coding	cAMP responsive element binding protein 3-like 2 [Source:MGI Symbol;Acc:MGI:2442695]
ENSMUSG00000028878	Fam76a	1540.68	0.251947	0.0657367	3.83266	0.000126764	0.00136825	Fam76a	230789	ENSMUSG00000028878	4	132899213	132922558	protein_coding	family with sequence similarity 76, member A [Source:MGI Symbol;Acc:MGI:2385211]
ENSMUSG00000073418	C4b	42.8739	1.25409	0.327281	3.83184	0.000127188	0.00137196	C4b	12268	ENSMUSG00000073418	17	34728380	34743882	protein_coding	complement component 4B (Chido blood group) [Source:MGI Symbol;Acc:MGI:88228]
ENSMUSG00000041769	Ppp2r2d	1953.54	-0.217643	0.056811	-3.831	0.000127624	0.0013749	Ppp2r2d	52432	ENSMUSG00000041769	7	138846079	138883057	protein_coding	protein phosphatase 2, regulatory subunit B, delta [Source:MGI Symbol;Acc:MGI:1289252]
ENSMUSG00000020836	Coro6	2442.62	-0.386138	0.100791	-3.83108	0.000127583	0.0013749	Coro6	216961	ENSMUSG00000020836	11	77462411	77470484	protein_coding	coronin 6 [Source:MGI Symbol;Acc:MGI:2183448]
ENSMUSG00000031024	Denn2b	2655.85	0.40674	0.106179	3.83072	0.000127768	0.00137558	St5	76954	ENSMUSG00000031024	7	109523911	109703605	protein_coding	DENN domain containing 2B [Source:MGI Symbol;Acc:MGI:108517]
ENSMUSG00000022427	Tomm22	3413.84	-0.218505	0.0570485	-3.83016	0.00012806	0.00137785	Tomm22	223696	ENSMUSG00000022427	15	79670861	79673400	protein_coding	translocase of outer mitochondrial membrane 22 [Source:MGI Symbol;Acc:MGI:2450248]
ENSMUSG00000035399	Oser1	216.14	0.347791	0.0908095	3.82989	0.0001282	0.00137848	Oser1	66680	ENSMUSG00000035399	2	163405822	163424697	protein_coding	oxidative stress responsive serine rich 1 [Source:MGI Symbol;Acc:MGI:1913930]
ENSMUSG00000038370	Pcp4l1	1400.28	-0.268287	0.0700589	-3.82945	0.000128431	0.00138	Pcp4l1	66425	ENSMUSG00000038370	1	171173262	171196268	protein_coding	Purkinje cell protein 4-like 1 [Source:MGI Symbol;Acc:MGI:1913675]
ENSMUSG00000021079	Timm9	929.617	-0.386577	0.100952	-3.82931	0.000128505	0.00138	Timm9	30056	ENSMUSG00000021079	12	71123173	71136684	protein_coding	translocase of inner mitochondrial membrane 9 [Source:MGI Symbol;Acc:MGI:1353436]
ENSMUSG00000036902	Neto2	507.442	-0.667473	0.174317	-3.82909	0.00012862	0.00138036	Neto2	74513	ENSMUSG00000036902	8	85636588	85700924	protein_coding	neuropilin (NRP) and tolloid (TLL)-like 2 [Source:MGI Symbol;Acc:MGI:1921763]
ENSMUSG00000001630	Stk38l	2206.01	-0.50313	0.131426	-3.82823	0.000129066	0.00138426	Stk38l	232533	ENSMUSG00000001630	6	146724995	146778812	protein_coding	serine/threonine kinase 38 like [Source:MGI Symbol;Acc:MGI:1922250]
ENSMUSG00000021983	Atp8a2	597.595	-0.288488	0.0754271	-3.82472	0.000130919	0.00140325	Atp8a2	50769	ENSMUSG00000021983	14	59638540	60197179	protein_coding	ATPase, aminophospholipid transporter-like, class I, type 8A, member 2 [Source:MGI Symbol;Acc:MGI:1354710]
ENSMUSG00000027188	Pamr1	128.513	1.26686	0.331269	3.82427	0.000131159	0.00140369	Pamr1	210622	ENSMUSG00000027188	2	102550012	102643041	protein_coding	peptidase domain containing associated with muscle regeneration 1 [Source:MGI Symbol;Acc:MGI:2445082]
ENSMUSG00000020184	Mdm2	2461.6	0.168751	0.0441274	3.82418	0.000131209	0.00140369	Mdm2	17246	ENSMUSG00000020184	10	117688875	117710758	protein_coding	transformed mouse 3T3 cell double minute 2 [Source:MGI Symbol;Acc:MGI:96952]
ENSMUSG00000022621	Rabl2	331.15	-0.360487	0.094262	-3.82431	0.00013114	0.00140369	Rabl2	68708	ENSMUSG00000022621	15	89582533	89591923	protein_coding	RAB, member RAS oncogene family-like 2 [Source:MGI Symbol;Acc:MGI:1915958]
ENSMUSG00000037455	Slc18b1	375.463	-0.325226	0.0850712	-3.82299	0.000131844	0.00140959	Slc18b1	76306	ENSMUSG00000037455	10	23796986	23827968	protein_coding	solute carrier family 18, subfamily B, member 1 [Source:MGI Symbol;Acc:MGI:1923556]
ENSMUSG00000064179	Tnnt1	12774.2	-0.41011	0.107307	-3.82184	0.000132458	0.00141525	Tnnt1	21955	ENSMUSG00000064179	7	4504570	4516382	protein_coding	troponin T1, skeletal, slow [Source:MGI Symbol;Acc:MGI:1333868]
ENSMUSG00000049580	Tsku	656.6	0.320943	0.0839883	3.82128	0.000132761	0.0014176	Tsku	244152	ENSMUSG00000049580	7	98350668	98361328	protein_coding	tsukushi, small leucine rich proteoglycan [Source:MGI Symbol;Acc:MGI:2443855]
ENSMUSG00000040943	Tet2	2235.25	0.581804	0.152312	3.81982	0.000133552	0.00142514	Tet2	214133	ENSMUSG00000040943	3	133463679	133545139	protein_coding	tet methylcytosine dioxygenase 2 [Source:MGI Symbol;Acc:MGI:2443298]
ENSMUSG00000074807	Gm10762	324.776	-0.723349	0.189401	-3.81914	0.000133919	0.00142678	NA	NA	ENSMUSG00000074807	2	128965505	128968044	antisense	predicted gene 10762 [Source:MGI Symbol;Acc:MGI:3704209]
ENSMUSG00000016308	Ube2a	1603.83	-0.207708	0.0543842	-3.81926	0.000133851	0.00142678	Ube2a	22209	ENSMUSG00000016308	X	36873900	36884222	protein_coding	ubiquitin-conjugating enzyme E2A [Source:MGI Symbol;Acc:MGI:102959]
ENSMUSG00000020358	Hnrnpab	13780.8	-0.421045	0.110248	-3.81906	0.000133959	0.00142678	Hnrnpab	15384	ENSMUSG00000020358	11	51600100	51606847	protein_coding	heterogeneous nuclear ribonucleoprotein A/B [Source:MGI Symbol;Acc:MGI:1330294]
ENSMUSG00000020605	Hs1bp3	997.804	0.574376	0.150407	3.81881	0.000134096	0.00142734	Hs1bp3	58240	ENSMUSG00000020605	12	8313432	8343824	protein_coding	HCLS1 binding protein 3 [Source:MGI Symbol;Acc:MGI:1913224]
ENSMUSG00000026547	Tagln2	8372.6	0.294954	0.0772564	3.81786	0.000134616	0.00143198	Tagln2	21346	ENSMUSG00000026547	1	172500047	172507380	protein_coding	transgelin 2 [Source:MGI Symbol;Acc:MGI:1312985]
ENSMUSG00000061878	Sphk1	113.213	0.651928	0.170769	3.8176	0.000134759	0.0014326	Sphk1	20698	ENSMUSG00000061878	11	116530925	116536675	protein_coding	sphingosine kinase 1 [Source:MGI Symbol;Acc:MGI:1316649]
ENSMUSG00000100599	1700120C14Rik	88.3818	-0.60078	0.157416	-3.81651	0.000135353	0.00143801	1700120C14Rik	73600	ENSMUSG00000100599	15	99249511	99262044	processed_transcript	RIKEN cDNA 1700120C14 gene [Source:MGI Symbol;Acc:MGI:1920850]
ENSMUSG00000024130	Abca3	1653.02	0.437598	0.114675	3.81597	0.00013565	0.00144026	Abca3	27410	ENSMUSG00000024130	17	24351950	24410201	protein_coding	ATP-binding cassette, sub-family A (ABC1), member 3 [Source:MGI Symbol;Acc:MGI:1351617]
ENSMUSG00000002602	Axl	5208.18	0.421565	0.110485	3.8156	0.000135854	0.00144152	Axl	26362	ENSMUSG00000002602	7	25757273	25788705	protein_coding	AXL receptor tyrosine kinase [Source:MGI Symbol;Acc:MGI:1347244]
ENSMUSG00000037095	Lrg1	14.6811	1.43885	0.377148	3.81508	0.000136141	0.00144366	Lrg1	76905	ENSMUSG00000037095	17	56119678	56122001	protein_coding	leucine-rich alpha-2-glycoprotein 1 [Source:MGI Symbol;Acc:MGI:1924155]
ENSMUSG00000033862	Cdk10	592.941	-0.24198	0.0634369	-3.8145	0.000136461	0.00144614	Cdk10	234854	ENSMUSG00000033862	8	123224842	123232250	protein_coding	cyclin-dependent kinase 10 [Source:MGI Symbol;Acc:MGI:2448549]
ENSMUSG00000035642	Aamdc	444.293	-0.283618	0.0743746	-3.81337	0.000137084	0.00145184	Aamdc	66273	ENSMUSG00000035642	7	97550331	97579497	protein_coding	adipogenesis associated Mth938 domain containing [Source:MGI Symbol;Acc:MGI:1913523]
ENSMUSG00000056211	R3hdm1	2790.44	0.336386	0.0882166	3.81318	0.000137188	0.00145202	R3hdm1	226412	ENSMUSG00000056211	1	128103301	128237736	protein_coding	R3H domain containing 1 [Source:MGI Symbol;Acc:MGI:2448514]
ENSMUSG00000021037	Ahsa1	4578.52	-0.278452	0.0730343	-3.81262	0.000137499	0.00145441	Ahsa1	217737	ENSMUSG00000021037	12	87266479	87273998	protein_coding	AHA1, activator of heat shock protein ATPase 1 [Source:MGI Symbol;Acc:MGI:2387603]
ENSMUSG00000032484	Ngp	102.583	2.89808	0.760245	3.81204	0.000137825	0.00145695	Ngp	18054	ENSMUSG00000032484	9	110419747	110423012	protein_coding	neutrophilic granule protein [Source:MGI Symbol;Acc:MGI:105983]
ENSMUSG00000021798	Ldb3	25625.7	-0.266797	0.0700018	-3.81129	0.000138246	0.00145957	Ldb3	24131	ENSMUSG00000021798	14	34526603	34588682	protein_coding	LIM domain binding 3 [Source:MGI Symbol;Acc:MGI:1344412]
ENSMUSG00000032575	Manf	3102.39	-0.44809	0.117567	-3.81135	0.000138212	0.00145957	Manf	74840	ENSMUSG00000032575	9	106838312	106891979	protein_coding	mesencephalic astrocyte-derived neurotrophic factor [Source:MGI Symbol;Acc:MGI:1922090]
ENSMUSG00000055235	Wdr86	497.329	-0.512155	0.134404	-3.81058	0.000138642	0.00146199	Wdr86	269633	ENSMUSG00000055235	5	24711738	24730727	protein_coding	WD repeat domain 86 [Source:MGI Symbol;Acc:MGI:1915466]
ENSMUSG00000020263	Appl2	1463.75	0.680395	0.178555	3.81057	0.000138649	0.00146199	Appl2	216190	ENSMUSG00000020263	10	83600033	83648738	protein_coding	adaptor protein, phosphotyrosine interaction, PH domain and leucine zipper containing 2 [Source:MGI Symbol;Acc:MGI:2384914]
ENSMUSG00000045680	Tcf21	1368.18	0.302964	0.0795219	3.80982	0.00013907	0.00146461	Tcf21	21412	ENSMUSG00000045680	10	22817281	22820174	protein_coding	transcription factor 21 [Source:MGI Symbol;Acc:MGI:1202715]
ENSMUSG00000041012	Cmtm8	198.488	0.605741	0.158994	3.80984	0.000139055	0.00146461	Cmtm8	70031	ENSMUSG00000041012	9	114789345	114844156	protein_coding	CKLF-like MARVEL transmembrane domain containing 8 [Source:MGI Symbol;Acc:MGI:2447167]
ENSMUSG00000055302	Mrfap1	8960.94	-0.23927	0.0628133	-3.80922	0.000139406	0.00146635	Mrfap1	67568	ENSMUSG00000055302	5	36794867	36796772	protein_coding	Morf4 family associated protein 1 [Source:MGI Symbol;Acc:MGI:1914818]
ENSMUSG00000030120	Mlf2	8986.11	-0.222353	0.0583725	-3.80921	0.000139409	0.00146635	Mlf2	30853	ENSMUSG00000030120	6	124931386	124937238	protein_coding	myeloid leukemia factor 2 [Source:MGI Symbol;Acc:MGI:1353554]
ENSMUSG00000037907	Ankrd13b	1014.22	-0.307521	0.0807397	-3.80879	0.000139648	0.00146795	Ankrd13b	268445	ENSMUSG00000037907	11	77470485	77489678	protein_coding	ankyrin repeat domain 13b [Source:MGI Symbol;Acc:MGI:2144501]
ENSMUSG00000061186	Sfmbt2	149.461	0.639681	0.167975	3.80819	0.00013999	0.00147063	Sfmbt2	353282	ENSMUSG00000061186	2	10370510	10595253	protein_coding	Scm-like with four mbt domains 2 [Source:MGI Symbol;Acc:MGI:2447794]
ENSMUSG00000025059	Gk	1932.44	-0.342696	0.0899942	-3.80798	0.000140106	0.00147094	Gk	14933	ENSMUSG00000025059	X	85701937	85776819	protein_coding	glycerol kinase [Source:MGI Symbol;Acc:MGI:106594]
ENSMUSG00000117924	Tmem223	995.011	-0.318725	0.083715	-3.80727	0.000140512	0.00147429	Tmem223	66836	ENSMUSG00000117924	19	8770996	8772475	protein_coding	transmembrane protein 223 [Source:MGI Symbol;Acc:MGI:1914086]
ENSMUSG00000046085	4931422A03Rik	15.5472	1.27425	0.33483	3.80567	0.000141418	0.00147478	4931422A03Rik	70986	ENSMUSG00000046085	2	103966943	104028361	protein_coding	RIKEN cDNA 4931422A03 gene [Source:MGI Symbol;Acc:MGI:1918236]
ENSMUSG00000061689	Dlgap4	2162.31	0.243812	0.0640635	3.80579	0.000141354	0.00147478	Dlgap4	228836	ENSMUSG00000061689	2	156613705	156764363	protein_coding	DLG associated protein 4 [Source:MGI Symbol;Acc:MGI:2138865]
ENSMUSG00000001416	Cct3	12388.7	-0.265211	0.0696863	-3.80578	0.00014136	0.00147478	Cct3	12462	ENSMUSG00000001416	3	88297116	88321767	protein_coding	chaperonin containing Tcp1, subunit 3 (gamma) [Source:MGI Symbol;Acc:MGI:104708]
ENSMUSG00000042608	Stk40	2298.34	0.199962	0.0525324	3.80645	0.000140977	0.00147478	Stk40	74178	ENSMUSG00000042608	4	126103957	126141029	protein_coding	serine/threonine kinase 40 [Source:MGI Symbol;Acc:MGI:1921428]
ENSMUSG00000004270	Lpcat3	1197.01	0.172894	0.0454237	3.80625	0.000141088	0.00147478	Lpcat3	14792	ENSMUSG00000004270	6	124663027	124704418	protein_coding	lysophosphatidylcholine acyltransferase 3 [Source:MGI Symbol;Acc:MGI:1315211]
ENSMUSG00000002043	Trappc6a	915.881	0.243942	0.0640845	3.80657	0.000140906	0.00147478	Trappc6a	67091	ENSMUSG00000002043	7	19508395	19516145	protein_coding	trafficking protein particle complex 6A [Source:MGI Symbol;Acc:MGI:1914341]
ENSMUSG00000062296	Trank1	21.1152	1.154	0.30316	3.80656	0.000140912	0.00147478	Trank1	320429	ENSMUSG00000062296	9	111311739	111395775	protein_coding	tetratricopeptide repeat and ankyrin repeat containing 1 [Source:MGI Symbol;Acc:MGI:1341834]
ENSMUSG00000018906	P4ha2	2599.32	1.19211	0.313248	3.80565	0.000141431	0.00147478	P4ha2	18452	ENSMUSG00000018906	11	54100095	54131665	protein_coding	procollagen-proline, 2-oxoglutarate 4-dioxygenase (proline 4-hydroxylase), alpha II polypeptide [Source:MGI Symbol;Acc:MGI:894286]
ENSMUSG00000020873	Slc35b1	1400.57	-0.473453	0.124406	-3.80572	0.000141391	0.00147478	Slc35b1	110172	ENSMUSG00000020873	11	95384692	95391776	protein_coding	solute carrier family 35, member B1 [Source:MGI Symbol;Acc:MGI:1343133]
ENSMUSG00000041130	Zfp598	1827.43	-0.168537	0.0442854	-3.80571	0.000141399	0.00147478	Zfp598	213753	ENSMUSG00000041130	17	24669687	24682016	protein_coding	zinc finger protein 598 [Source:MGI Symbol;Acc:MGI:2670965]
ENSMUSG00000037509	Arhgef4	770.065	0.674592	0.177276	3.80531	0.000141625	0.00147588	Arhgef4	226970	ENSMUSG00000037509	1	34678188	34813309	protein_coding	Rho guanine nucleotide exchange factor (GEF) 4 [Source:MGI Symbol;Acc:MGI:2442507]
ENSMUSG00000037353	Letmd1	676.563	0.262453	0.0689869	3.80439	0.000142155	0.00148049	Letmd1	68614	ENSMUSG00000037353	15	100469023	100479164	protein_coding	LETM1 domain containing 1 [Source:MGI Symbol;Acc:MGI:1915864]
ENSMUSG00000050994	Adgb	15.9253	1.22873	0.322998	3.80416	0.000142288	0.00148096	Adgb	215772	ENSMUSG00000050994	10	10335703	10472326	protein_coding	androglobin [Source:MGI Symbol;Acc:MGI:3605549]
ENSMUSG00000028412	Slc44a1	3299.63	0.574096	0.150927	3.8038	0.000142491	0.00148149	Slc44a1	100434	ENSMUSG00000028412	4	53440413	53622478	protein_coding	solute carrier family 44, member 1 [Source:MGI Symbol;Acc:MGI:2140592]
ENSMUSG00000028832	Stmn1	3324.44	-0.258637	0.0679978	-3.80361	0.000142601	0.00148149	Stmn1	16765	ENSMUSG00000028832	4	134468320	134473843	protein_coding	stathmin 1 [Source:MGI Symbol;Acc:MGI:96739]
ENSMUSG00000064105	Cnnm2	587.292	0.614066	0.161437	3.80375	0.000142522	0.00148149	Cnnm2	94219	ENSMUSG00000064105	19	46761596	46880192	protein_coding	cyclin M2 [Source:MGI Symbol;Acc:MGI:2151054]
ENSMUSG00000027365	Trpm7	5193.33	0.273758	0.0719788	3.80332	0.000142772	0.00148236	Trpm7	58800	ENSMUSG00000027365	2	126791565	126876230	protein_coding	transient receptor potential cation channel, subfamily M, member 7 [Source:MGI Symbol;Acc:MGI:1929996]
ENSMUSG00000025962	Fastkd2	1311.52	-0.253557	0.0666949	-3.80175	0.000143676	0.00148899	Fastkd2	75619	ENSMUSG00000025962	1	63730614	63754655	protein_coding	FAST kinase domains 2 [Source:MGI Symbol;Acc:MGI:1922869]
ENSMUSG00000022265	Ank	1936.06	0.471667	0.12406	3.80192	0.00014358	0.00148899	Ank	11732	ENSMUSG00000022265	15	27466677	27594909	protein_coding	progressive ankylosis [Source:MGI Symbol;Acc:MGI:3045421]
ENSMUSG00000023022	Lima1	2463.4	0.231574	0.0609115	3.80181	0.000143642	0.00148899	Lima1	65970	ENSMUSG00000023022	15	99778470	99875456	protein_coding	LIM domain and actin binding 1 [Source:MGI Symbol;Acc:MGI:1920992]
ENSMUSG00000003316	Glg1	14522.8	0.163614	0.0430512	3.80046	0.000144427	0.00149586	Glg1	20340	ENSMUSG00000003316	8	111154421	111259216	protein_coding	golgi apparatus protein 1 [Source:MGI Symbol;Acc:MGI:104967]
ENSMUSG00000029299	Abcg3	61.8944	0.658514	0.173288	3.80012	0.000144625	0.00149608	Abcg3	27405	ENSMUSG00000029299	5	104935057	104982718	protein_coding	ATP binding cassette subfamily G member 3 [Source:MGI Symbol;Acc:MGI:1351624]
ENSMUSG00000042976	9930038B18Rik	18.7979	-1.49	0.392083	-3.8002	0.000144579	0.00149608	9930038B18Rik	319503	ENSMUSG00000042976	12	8873187	8893473	lincRNA	RIKEN cDNA 9930038B18 gene [Source:MGI Symbol;Acc:MGI:2442156]
ENSMUSG00000051391	Ywhag	11332.8	-0.197329	0.051934	-3.79962	0.000144919	0.00149821	Ywhag	22628	ENSMUSG00000051391	5	135908409	135934616	protein_coding	tyrosine 3-monooxygenase/tryptophan 5-monooxygenase activation protein, gamma polypeptide [Source:MGI Symbol;Acc:MGI:108109]
ENSMUSG00000053483	Usp21	1591.22	-0.207196	0.0545374	-3.79915	0.000145192	0.0014992	Usp21	30941	ENSMUSG00000053483	1	171281945	171287991	protein_coding	ubiquitin specific peptidase 21 [Source:MGI Symbol;Acc:MGI:1353665]
ENSMUSG00000035478	Mbd3	5396	-0.386905	0.101837	-3.79924	0.00014514	0.0014992	Mbd3	17192	ENSMUSG00000035478	10	80392539	80399550	protein_coding	methyl-CpG binding domain protein 3 [Source:MGI Symbol;Acc:MGI:1333812]
ENSMUSG00000066406	Akap13	7688.31	0.167902	0.0442142	3.79748	0.000146175	0.00150784	Akap13	75547	ENSMUSG00000066406	7	75455534	75754609	protein_coding	A kinase (PRKA) anchor protein 13 [Source:MGI Symbol;Acc:MGI:2676556]
ENSMUSG00000015305	Sash1	2249.92	0.360736	0.094995	3.79742	0.000146208	0.00150784	Sash1	70097	ENSMUSG00000015305	10	8722219	8886070	protein_coding	SAM and SH3 domain containing 1 [Source:MGI Symbol;Acc:MGI:1917347]
ENSMUSG00000073705	Cenps	391.315	-0.445683	0.117399	-3.79632	0.000146857	0.0015127	Cenps	69928	ENSMUSG00000073705	4	149127121	149137629	protein_coding	centromere protein S [Source:MGI Symbol;Acc:MGI:1917178]
ENSMUSG00000021567	Nkd2	299.71	-0.469239	0.123602	-3.79637	0.000146831	0.0015127	Nkd2	72293	ENSMUSG00000021567	13	73818534	73847631	protein_coding	naked cuticle 2 [Source:MGI Symbol;Acc:MGI:1919543]
ENSMUSG00000026311	Asb1	1215.76	0.23964	0.0631298	3.79598	0.000147061	0.00151387	Asb1	65247	ENSMUSG00000026311	1	91540544	91559589	protein_coding	ankyrin repeat and SOCS box-containing 1 [Source:MGI Symbol;Acc:MGI:1929735]
ENSMUSG00000025515	Muc2	12.8045	2.53581	0.668296	3.79445	0.000147974	0.00152234	NA	NA	ENSMUSG00000025515	7	141690340	141754693	protein_coding	mucin 2 [Source:MGI Symbol;Acc:MGI:1339364]
ENSMUSG00000019437	Tlcd1	326.793	0.276591	0.0728993	3.79415	0.000148152	0.00152324	Tlcd1	68385	ENSMUSG00000019437	11	78176711	78181909	protein_coding	TLC domain containing 1 [Source:MGI Symbol;Acc:MGI:1915572]
ENSMUSG00000020955	Ap4s1	806.788	-0.331066	0.0872871	-3.79284	0.000148936	0.00153038	Ap4s1	11782	ENSMUSG00000020955	12	51691033	51744786	protein_coding	adaptor-related protein complex AP-4, sigma 1 [Source:MGI Symbol;Acc:MGI:1337065]
ENSMUSG00000021366	Hivep1	2145.77	0.299607	0.0790054	3.79223	0.0001493	0.00153318	Hivep1	110521	ENSMUSG00000021366	13	42052021	42192537	protein_coding	human immunodeficiency virus type I enhancer binding protein 1 [Source:MGI Symbol;Acc:MGI:96100]
ENSMUSG00000039476	Prrx2	734.354	-0.585085	0.15433	-3.79112	0.00014997	0.00153728	Prrx2	20204	ENSMUSG00000039476	2	30834972	30881251	protein_coding	paired related homeobox 2 [Source:MGI Symbol;Acc:MGI:98218]
ENSMUSG00000030528	Blm	1794.43	0.205889	0.0543072	3.79118	0.000149932	0.00153728	Blm	12144	ENSMUSG00000030528	7	80454733	80535119	protein_coding	Bloom syndrome, RecQ like helicase [Source:MGI Symbol;Acc:MGI:1328362]
ENSMUSG00000040711	Sh3pxd2b	3774.78	0.239391	0.0631452	3.79112	0.000149971	0.00153728	Sh3pxd2b	268396	ENSMUSG00000040711	11	32347820	32428173	protein_coding	SH3 and PX domains 2B [Source:MGI Symbol;Acc:MGI:2442062]
ENSMUSG00000029095	Ablim2	189.277	0.35546	0.0937724	3.79066	0.000150246	0.00153915	Ablim2	231148	ENSMUSG00000029095	5	35757880	35884973	protein_coding	actin-binding LIM protein 2 [Source:MGI Symbol;Acc:MGI:2385758]
ENSMUSG00000026281	Dtymk	2456.97	-0.305745	0.0806654	-3.79029	0.000150474	0.00154056	Dtymk	21915	ENSMUSG00000026281	1	93792576	93801934	protein_coding	deoxythymidylate kinase [Source:MGI Symbol;Acc:MGI:108396]
ENSMUSG00000002100	Mybpc3	103076	-0.33727	0.0890287	-3.78833	0.000151662	0.00155176	Mybpc3	17868	ENSMUSG00000002100	2	91118144	91136516	protein_coding	myosin binding protein C, cardiac [Source:MGI Symbol;Acc:MGI:102844]
ENSMUSG00000027238	Frmd5	2592.08	0.565493	0.149278	3.78819	0.000151752	0.00155176	Frmd5	228564	ENSMUSG00000027238	2	121545529	121807087	protein_coding	FERM domain containing 5 [Source:MGI Symbol;Acc:MGI:2442557]
ENSMUSG00000053604	Rpia	560.254	0.381057	0.100637	3.78646	0.00015281	0.00156164	Rpia	19895	ENSMUSG00000053604	6	70765720	70792232	protein_coding	ribose 5-phosphate isomerase A [Source:MGI Symbol;Acc:MGI:103254]
ENSMUSG00000053897	Slc39a8	1439	0.565435	0.149408	3.7845	0.000154018	0.00157303	Slc39a8	67547	ENSMUSG00000053897	3	135825279	135888572	protein_coding	solute carrier family 39 (metal ion transporter), member 8 [Source:MGI Symbol;Acc:MGI:1914797]
ENSMUSG00000042628	Zfyve1	1835.83	0.330906	0.0874594	3.78353	0.000154618	0.00157821	Zfyve1	217695	ENSMUSG00000042628	12	83546558	83597222	protein_coding	zinc finger, FYVE domain containing 1 [Source:MGI Symbol;Acc:MGI:3026685]
ENSMUSG00000078572	Ndufaf8	562.556	-0.343037	0.0906776	-3.78304	0.000154924	0.00158037	Ndufaf8	208501	ENSMUSG00000078572	11	120098928	120100705	protein_coding	NADH:ubiquinone oxidoreductase complex assembly factor 8 [Source:MGI Symbol;Acc:MGI:1913676]
ENSMUSG00000032946	Rasgrp2	193.377	-0.393547	0.104069	-3.78161	0.000155816	0.00158852	Rasgrp2	19395	ENSMUSG00000032946	19	6399340	6415216	protein_coding	RAS, guanyl releasing protein 2 [Source:MGI Symbol;Acc:MGI:1333849]
ENSMUSG00000018433	Nol11	2216.74	-0.273172	0.0722463	-3.78112	0.000156121	0.00159067	Nol11	68979	ENSMUSG00000018433	11	107166663	107189381	protein_coding	nucleolar protein 11 [Source:MGI Symbol;Acc:MGI:1916229]
ENSMUSG00000020034	Tcp11l2	1429.23	0.58333	0.154311	3.78022	0.000156691	0.00159551	Tcp11l2	216198	ENSMUSG00000020034	10	84576626	84614359	protein_coding	t-complex 11 (mouse) like 2 [Source:MGI Symbol;Acc:MGI:2444679]
ENSMUSG00000068522	Aard	75.7273	-0.632748	0.167547	-3.77655	0.000159016	0.00161821	Aard	239435	ENSMUSG00000068522	15	52040107	52045722	protein_coding	alanine and arginine rich domain containing protein [Source:MGI Symbol;Acc:MGI:2181621]
ENSMUSG00000029121	Crmp1	508.138	-0.512449	0.135698	-3.77638	0.000159124	0.00161833	Crmp1	12933	ENSMUSG00000029121	5	37241940	37292133	protein_coding	collapsin response mediator protein 1 [Source:MGI Symbol;Acc:MGI:107793]
ENSMUSG00000030790	Adm	515.975	1.59695	0.422968	3.77559	0.000159629	0.0016225	Adm	11535	ENSMUSG00000030790	7	110627661	110629820	protein_coding	adrenomedullin [Source:MGI Symbol;Acc:MGI:108058]
ENSMUSG00000030223	Ptpro	138.607	0.497701	0.131831	3.77529	0.000159821	0.00162347	Ptpro	19277	ENSMUSG00000030223	6	137252319	137463233	protein_coding	protein tyrosine phosphatase, receptor type, O [Source:MGI Symbol;Acc:MGI:1097152]
ENSMUSG00000039057	Myo16	158.029	-0.531991	0.140948	-3.77438	0.000160405	0.00162744	Myo16	244281	ENSMUSG00000039057	8	10153911	10634742	protein_coding	myosin XVI [Source:MGI Symbol;Acc:MGI:2685951]
ENSMUSG00000054277	Arfgap3	1433.06	0.523916	0.138803	3.77452	0.000160313	0.00162744	Arfgap3	66251	ENSMUSG00000054277	15	83299739	83350247	protein_coding	ADP-ribosylation factor GTPase activating protein 3 [Source:MGI Symbol;Acc:MGI:1913501]
ENSMUSG00000030613	Ccdc90b	1179.88	-0.197311	0.0523225	-3.77105	0.000162561	0.00164833	Ccdc90b	66365	ENSMUSG00000030613	7	92561149	92582294	protein_coding	coiled-coil domain containing 90B [Source:MGI Symbol;Acc:MGI:1913615]
ENSMUSG00000028066	Pmf1	1995.24	-0.235367	0.0624243	-3.77043	0.000162964	0.00165143	Pmf1	67037	ENSMUSG00000028066	3	88394143	88410331	protein_coding	polyamine-modulated factor 1 [Source:MGI Symbol;Acc:MGI:1914287]
ENSMUSG00000075467	Dnlz	1589.26	-0.401398	0.106516	-3.76843	0.000164276	0.00166173	Dnlz	52838	ENSMUSG00000075467	2	26348121	26352110	protein_coding	DNL-type zinc finger [Source:MGI Symbol;Acc:MGI:106559]
ENSMUSG00000048279	Sacs	3085.04	-0.396688	0.10526	-3.76864	0.000164137	0.00166173	Sacs	50720	ENSMUSG00000048279	14	61138457	61240695	protein_coding	sacsin [Source:MGI Symbol;Acc:MGI:1354724]
ENSMUSG00000063200	Nol7	2789.54	-0.200825	0.053291	-3.76847	0.000164252	0.00166173	Nol7	70078	ENSMUSG00000063200	13	43398390	43407097	protein_coding	nucleolar protein 7 [Source:MGI Symbol;Acc:MGI:1917328]
ENSMUSG00000017188	Coa3	1787.66	-0.24512	0.0650505	-3.76815	0.000164463	0.00166263	Coa3	52469	ENSMUSG00000017188	11	101277968	101279114	protein_coding	cytochrome C oxidase assembly factor 3 [Source:MGI Symbol;Acc:MGI:1098757]
ENSMUSG00000031987	Egln1	9731.13	0.663999	0.17628	3.76673	0.000165398	0.00167108	Egln1	112405	ENSMUSG00000031987	8	124908587	124949324	protein_coding	egl-9 family hypoxia-inducible factor 1 [Source:MGI Symbol;Acc:MGI:1932286]
ENSMUSG00000003604	Aven	753.392	-0.489924	0.130189	-3.76318	0.000167765	0.00169297	Aven	74268	ENSMUSG00000003604	2	112492964	112634573	protein_coding	apoptosis, caspase activation inhibitor [Source:MGI Symbol;Acc:MGI:1921518]
ENSMUSG00000001415	Smg5	4248.33	-0.295541	0.078533	-3.76327	0.000167704	0.00169297	Smg5	229512	ENSMUSG00000001415	3	88336260	88362338	protein_coding	Smg-5 homolog, nonsense mediated mRNA decay factor (C. elegans) [Source:MGI Symbol;Acc:MGI:2447364]
ENSMUSG00000029084	Cd38	1118.59	0.26622	0.0707491	3.76288	0.000167969	0.00169402	Cd38	12494	ENSMUSG00000029084	5	43868553	43912375	protein_coding	CD38 antigen [Source:MGI Symbol;Acc:MGI:107474]
ENSMUSG00000068739	Sars	4821.5	0.304734	0.0809941	3.76242	0.000168275	0.00169609	Sars	20226	ENSMUSG00000068739	3	108424865	108445209	protein_coding	seryl-aminoacyl-tRNA synthetase [Source:MGI Symbol;Acc:MGI:102809]
ENSMUSG00000033885	Pxk	1182.47	0.249461	0.0663329	3.76075	0.000169407	0.00170648	Pxk	218699	ENSMUSG00000033885	14	8098211	8165117	protein_coding	PX domain containing serine/threonine kinase [Source:MGI Symbol;Acc:MGI:1289230]
ENSMUSG00000015522	Arnt	3201.91	0.304164	0.0808899	3.76022	0.000169765	0.00170908	Arnt	11863	ENSMUSG00000015522	3	95434388	95497240	protein_coding	aryl hydrocarbon receptor nuclear translocator [Source:MGI Symbol;Acc:MGI:88071]
ENSMUSG00000025858	Get4	2141.67	-0.218143	0.0580377	-3.75864	0.000170842	0.0017189	Get4	67604	ENSMUSG00000025858	5	139252324	139270051	protein_coding	golgi to ER traffic protein 4 [Source:MGI Symbol;Acc:MGI:1914854]
ENSMUSG00000048612	Myof	1097.88	0.36193	0.0962971	3.75848	0.000170951	0.00171897	Myof	226101	ENSMUSG00000048612	19	37899036	38043577	protein_coding	myoferlin [Source:MGI Symbol;Acc:MGI:1919192]
ENSMUSG00000024206	Rfx2	426.973	0.345227	0.0918714	3.75772	0.000171471	0.00172317	Rfx2	19725	ENSMUSG00000024206	17	56775897	56831013	protein_coding	regulatory factor X, 2 (influences HLA class II expression) [Source:MGI Symbol;Acc:MGI:106583]
ENSMUSG00000020843	Timm22	1342.63	-0.400636	0.106689	-3.75517	0.000173227	0.00173978	Timm22	56322	ENSMUSG00000020843	11	76406952	76416292	protein_coding	translocase of inner mitochondrial membrane 22 [Source:MGI Symbol;Acc:MGI:1929742]
ENSMUSG00000037740	Mrps26	1242.75	-0.389297	0.103682	-3.75471	0.00017354	0.0017419	Mrps26	99045	ENSMUSG00000037740	2	130563742	130568695	protein_coding	mitochondrial ribosomal protein S26 [Source:MGI Symbol;Acc:MGI:1333830]
ENSMUSG00000033016	Nfatc1	1874.51	0.338838	0.0902514	3.75438	0.00017377	0.00174316	Nfatc1	18018	ENSMUSG00000033016	18	80606205	80713071	protein_coding	nuclear factor of activated T cells, cytoplasmic, calcineurin dependent 1 [Source:MGI Symbol;Acc:MGI:102469]
ENSMUSG00000036873	2410004B18Rik	872.833	-0.337129	0.0898029	-3.7541	0.000173962	0.00174406	2410004B18Rik	66421	ENSMUSG00000036873	3	145938014	145944829	protein_coding	RIKEN cDNA 2410004B18 gene [Source:MGI Symbol;Acc:MGI:1913671]
ENSMUSG00000027455	Nsfl1c	2894.4	-0.211066	0.0562293	-3.75367	0.000174267	0.00174608	Nsfl1c	386649	ENSMUSG00000027455	2	151494182	151511414	protein_coding	NSFL1 (p97) cofactor (p47) [Source:MGI Symbol;Acc:MGI:3042273]
ENSMUSG00000040681	Hmgn1	7919.1	-0.317937	0.0847239	-3.75262	0.000174995	0.00175233	Hmgn1	15312	ENSMUSG00000040681	16	96120618	96127729	protein_coding	high mobility group nucleosomal binding domain 1 [Source:MGI Symbol;Acc:MGI:96120]
ENSMUSG00000070476	Fam217b	892.979	-0.236864	0.0631329	-3.75182	0.000175553	0.00175584	Fam217b	71532	ENSMUSG00000070476	2	178414524	178424428	protein_coding	family with sequence similarity 217, member B [Source:MGI Symbol;Acc:MGI:1918782]
ENSMUSG00000000682	Cd52	85.9424	0.869492	0.231748	3.75188	0.00017551	0.00175584	Cd52	23833	ENSMUSG00000000682	4	134082448	134095082	protein_coding	CD52 antigen [Source:MGI Symbol;Acc:MGI:1346088]
ENSMUSG00000038522	Mfsd4b1	59.6734	1.5136	0.403452	3.75162	0.000175698	0.00175625	Mfsd4b1	215929	ENSMUSG00000038522	10	40001575	40025268	protein_coding	major facilitator superfamily domain containing 4B1 [Source:MGI Symbol;Acc:MGI:2143575]
ENSMUSG00000041040	Fam117b	1322.21	0.69989	0.18658	3.75116	0.00017602	0.00175844	Fam117b	72750	ENSMUSG00000041040	1	59913006	59985346	protein_coding	family with sequence similarity 117, member B [Source:MGI Symbol;Acc:MGI:1920000]
ENSMUSG00000022884	Eif4a2	11497.9	0.506506	0.135065	3.75009	0.000176774	0.00176492	Eif4a2	13682	ENSMUSG00000022884	16	23107444	23114136	protein_coding	eukaryotic translation initiation factor 4A2 [Source:MGI Symbol;Acc:MGI:106906]
ENSMUSG00000062169	Cnih4	3022.63	-0.222918	0.0594756	-3.74805	0.000178215	0.00177826	Cnih4	98417	ENSMUSG00000062169	1	181144693	181168994	protein_coding	cornichon family AMPA receptor auxiliary protein 4 [Source:MGI Symbol;Acc:MGI:1925828]
ENSMUSG00000064037	Gpn1	1339.17	-0.349268	0.0932347	-3.74612	0.000179591	0.00179093	Gpn1	74254	ENSMUSG00000064037	5	31494741	31512904	protein_coding	GPN-loop GTPase 1 [Source:MGI Symbol;Acc:MGI:1921504]
ENSMUSG00000023952	Gtpbp2	3398.96	0.430708	0.115011	3.74494	0.000180437	0.0017983	Gtpbp2	56055	ENSMUSG00000023952	17	46161032	46169370	protein_coding	GTP binding protein 2 [Source:MGI Symbol;Acc:MGI:1860138]
ENSMUSG00000027784	Ppm1l	2641.85	0.260948	0.06969	3.74442	0.000180813	0.00180099	Ppm1l	242083	ENSMUSG00000027784	3	69316861	69560802	protein_coding	protein phosphatase 1 (formerly 2C)-like [Source:MGI Symbol;Acc:MGI:2139740]
ENSMUSG00000056501	Cebpb	549.083	0.694938	0.18561	3.74408	0.000181054	0.00180127	Cebpb	12608	ENSMUSG00000056501	2	167688915	167690418	protein_coding	CCAAT/enhancer binding protein (C/EBP), beta [Source:MGI Symbol;Acc:MGI:88373]
ENSMUSG00000050668	Gpatch11	892.904	-0.287202	0.0767067	-3.74416	0.000180997	0.00180127	Gpatch11	53951	ENSMUSG00000050668	17	78835567	78848308	protein_coding	G patch domain containing 11 [Source:MGI Symbol;Acc:MGI:1858435]
ENSMUSG00000015289	Lage3	1232.43	-0.182191	0.0486681	-3.74354	0.000181444	0.00180409	Lage3	66192	ENSMUSG00000015289	X	74351276	74353618	protein_coding	L antigen family, member 3 [Source:MGI Symbol;Acc:MGI:1913442]
ENSMUSG00000001143	Lman2l	1751.95	-0.234743	0.0627405	-3.74149	0.000182932	0.00181781	Lman2l	214895	ENSMUSG00000001143	1	36419871	36445271	protein_coding	lectin, mannose-binding 2-like [Source:MGI Symbol;Acc:MGI:2443010]
ENSMUSG00000049001	Ndnf	410.424	0.561405	0.150095	3.74033	0.000183779	0.00182432	Ndnf	68169	ENSMUSG00000049001	6	65671590	65712326	protein_coding	neuron-derived neurotrophic factor [Source:MGI Symbol;Acc:MGI:1915419]
ENSMUSG00000022514	Il1rap	550.506	-0.37319	0.0997754	-3.7403	0.000183803	0.00182432	Il1rap	16180	ENSMUSG00000022514	16	26581704	26730117	protein_coding	interleukin 1 receptor accessory protein [Source:MGI Symbol;Acc:MGI:104975]
ENSMUSG00000034522	Zfp395	4072.84	0.661404	0.176877	3.73935	0.0001845	0.00182975	Zfp395	380912	ENSMUSG00000034522	14	65358389	65398930	protein_coding	zinc finger protein 395 [Source:MGI Symbol;Acc:MGI:2682318]
ENSMUSG00000021693	Kif2a	2974.31	0.147314	0.0393965	3.73925	0.000184566	0.00182975	Kif2a	16563	ENSMUSG00000021693	13	106958996	107022126	protein_coding	kinesin family member 2A [Source:MGI Symbol;Acc:MGI:108390]
ENSMUSG00000000440	Pparg	106.326	0.700766	0.187417	3.73907	0.000184703	0.00182989	Pparg	19016	ENSMUSG00000000440	6	115360951	115490399	protein_coding	peroxisome proliferator activated receptor gamma [Source:MGI Symbol;Acc:MGI:97747]
ENSMUSG00000032171	Pin1	2360.25	-0.25058	0.0670189	-3.73894	0.000184797	0.00182989	Pin1	23988	ENSMUSG00000032171	9	20652095	20666584	protein_coding	protein (peptidyl-prolyl cis/trans isomerase) NIMA-interacting 1 [Source:MGI Symbol;Acc:MGI:1346036]
ENSMUSG00000034401	Spata6	732.256	0.309536	0.0828476	3.73621	0.000186814	0.00184662	Spata6	67946	ENSMUSG00000034401	4	111719984	111829184	protein_coding	spermatogenesis associated 6 [Source:MGI Symbol;Acc:MGI:1915196]
ENSMUSG00000029607	Ankrd61	17.1362	1.20225	0.321771	3.73635	0.000186709	0.00184662	Ankrd61	66729	ENSMUSG00000029607	5	143890741	143897685	protein_coding	ankyrin repeat domain 61 [Source:MGI Symbol;Acc:MGI:1913979]
ENSMUSG00000041073	Nacad	102.665	0.845896	0.226403	3.73624	0.000186792	0.00184662	Nacad	192950	ENSMUSG00000041073	11	6597823	6606053	protein_coding	NAC alpha domain containing [Source:MGI Symbol;Acc:MGI:3603030]
ENSMUSG00000050953	Gja1	26597.7	0.46969	0.125723	3.73592	0.000187034	0.00184771	Gja1	14609	ENSMUSG00000050953	10	56377330	56402513	protein_coding	gap junction protein, alpha 1 [Source:MGI Symbol;Acc:MGI:95713]
ENSMUSG00000052214	Opa3	2750.59	-0.287195	0.0768868	-3.73529	0.000187496	0.00185119	Opa3	403187	ENSMUSG00000052214	7	19228334	19256543	protein_coding	optic atrophy 3 [Source:MGI Symbol;Acc:MGI:2686271]
ENSMUSG00000023286	Ube2j2	1789.24	-0.175057	0.046878	-3.73431	0.000188233	0.00185739	Ube2j2	140499	ENSMUSG00000023286	4	155943831	155959604	protein_coding	ubiquitin-conjugating enzyme E2J 2 [Source:MGI Symbol;Acc:MGI:2153608]
ENSMUSG00000033159	Cnppd1	1841.41	0.275157	0.0736893	3.73402	0.000188449	0.00185844	Cnppd1	69171	ENSMUSG00000033159	1	75134554	75142711	protein_coding	cyclin Pas1/PHO80 domain containing 1 [Source:MGI Symbol;Acc:MGI:1916421]
ENSMUSG00000022415	Syngr1	532.095	0.529289	0.141754	3.73385	0.000188574	0.00185858	Syngr1	20972	ENSMUSG00000022415	15	80091334	80119501	protein_coding	synaptogyrin 1 [Source:MGI Symbol;Acc:MGI:1328323]
ENSMUSG00000041707	Tmem273	32.6964	0.968074	0.259352	3.73266	0.00018947	0.00186632	Tmem273	69069	ENSMUSG00000041707	14	32785963	32817984	protein_coding	transmembrane protein 273 [Source:MGI Symbol;Acc:MGI:1916319]
ENSMUSG00000035206	Sppl2b	1192.87	0.229077	0.0613745	3.73245	0.000189624	0.00186676	Sppl2b	73218	ENSMUSG00000035206	10	80855275	80868708	protein_coding	signal peptide peptidase like 2B [Source:MGI Symbol;Acc:MGI:1920468]
ENSMUSG00000031848	Lsm4	1244.72	-0.277504	0.0743576	-3.73201	0.000189956	0.00186743	Lsm4	50783	ENSMUSG00000031848	8	70673248	70678752	protein_coding	LSM4 homolog, U6 small nuclear RNA and mRNA degradation associated [Source:MGI Symbol;Acc:MGI:1354692]
ENSMUSG00000079184	Mphosph8	1947.09	-0.182135	0.0488047	-3.73192	0.000190024	0.00186743	Mphosph8	75339	ENSMUSG00000079184	14	56668248	56697430	protein_coding	M-phase phosphoprotein 8 [Source:MGI Symbol;Acc:MGI:1922589]
ENSMUSG00000044442	N6amt1	1216.24	-0.320683	0.0859288	-3.73196	0.000189994	0.00186743	N6amt1	67768	ENSMUSG00000044442	16	87354185	87368742	protein_coding	N-6 adenine-specific DNA methyltransferase 1 (putative) [Source:MGI Symbol;Acc:MGI:1915018]
ENSMUSG00000056004	9330182L06Rik	232.708	0.619553	0.166077	3.73053	0.000191079	0.00187671	9330182L06Rik	231014	ENSMUSG00000056004	5	9266118	9481825	protein_coding	RIKEN cDNA 9330182L06 gene [Source:MGI Symbol;Acc:MGI:2443264]
ENSMUSG00000040128	Pnrc1	3343.74	0.533395	0.142995	3.73016	0.000191358	0.00187835	Pnrc1	108767	ENSMUSG00000040128	4	33245423	33290163	protein_coding	proline-rich nuclear receptor coactivator 1 [Source:MGI Symbol;Acc:MGI:1917838]
ENSMUSG00000022890	Atp5j	9796.05	-0.240875	0.0645833	-3.72968	0.000191722	0.00188084	Atp5j	11957	ENSMUSG00000022890	16	84827866	84835625	protein_coding	ATP synthase, H+ transporting, mitochondrial F0 complex, subunit F [Source:MGI Symbol;Acc:MGI:107777]
ENSMUSG00000031166	Wdr13	2868.8	-0.351686	0.0942977	-3.72953	0.000191834	0.00188085	Wdr13	73447	ENSMUSG00000031166	X	8123301	8132892	protein_coding	WD repeat domain 13 [Source:MGI Symbol;Acc:MGI:1914661]
ENSMUSG00000030208	Emp1	7991.97	0.183337	0.0491638	3.72911	0.000192155	0.00188222	Emp1	13730	ENSMUSG00000030208	6	135362545	135383173	protein_coding	epithelial membrane protein 1 [Source:MGI Symbol;Acc:MGI:107941]
ENSMUSG00000024862	Klc2	1632.34	-0.455994	0.122281	-3.72906	0.000192198	0.00188222	Klc2	16594	ENSMUSG00000024862	19	5107746	5118560	protein_coding	kinesin light chain 2 [Source:MGI Symbol;Acc:MGI:107953]
ENSMUSG00000026816	Gtf3c5	1405.35	-0.168906	0.0452993	-3.72868	0.000192489	0.00188398	Gtf3c5	70239	ENSMUSG00000026816	2	28566311	28583751	protein_coding	general transcription factor IIIC, polypeptide 5 [Source:MGI Symbol;Acc:MGI:1917489]
ENSMUSG00000030207	Fam234b	691.134	0.34908	0.0936438	3.72774	0.000193203	0.0018888	Fam234b	74525	ENSMUSG00000030207	6	135197977	135244955	protein_coding	family with sequence similarity 234, member B [Source:MGI Symbol;Acc:MGI:1921775]
ENSMUSG00000059824	Dbp	286.061	0.649606	0.174263	3.72773	0.00019321	0.0018888	Dbp	13170	ENSMUSG00000059824	7	45705088	45710203	protein_coding	D site albumin promoter binding protein [Source:MGI Symbol;Acc:MGI:94866]
ENSMUSG00000007721	Ccdc124	1959.85	-0.376729	0.101065	-3.72759	0.000193316	0.0018888	Ccdc124	234388	ENSMUSG00000007721	8	70868227	70873935	protein_coding	coiled-coil domain containing 124 [Source:MGI Symbol;Acc:MGI:1916403]
ENSMUSG00000031016	Wee1	2799.9	-0.28632	0.0768194	-3.72718	0.000193637	0.00189072	Wee1	22390	ENSMUSG00000031016	7	110122046	110143286	protein_coding	WEE 1 homolog 1 (S. pombe) [Source:MGI Symbol;Acc:MGI:103075]
ENSMUSG00000035863	Palm	3256.48	0.202248	0.054265	3.72705	0.000193737	0.00189072	Palm	18483	ENSMUSG00000035863	10	79793572	79820896	protein_coding	paralemmin [Source:MGI Symbol;Acc:MGI:1261814]
ENSMUSG00000105813	Gm42928	61.432	-0.801159	0.214995	-3.72641	0.000194223	0.00189438	NA	NA	ENSMUSG00000105813	3	121424236	121427574	TEC	predicted gene 42928 [Source:MGI Symbol;Acc:MGI:5663065]
ENSMUSG00000016252	Atp5e	6052.44	-0.189242	0.0508026	-3.72505	0.000195274	0.00190353	Atp5e	67126	ENSMUSG00000016252	2	174461072	174464105	protein_coding	ATP synthase, H+ transporting, mitochondrial F1 complex, epsilon subunit [Source:MGI Symbol;Acc:MGI:1855697]
ENSMUSG00000043621	Ubxn10	63.7167	0.636876	0.170985	3.72475	0.000195507	0.0019047	Ubxn10	212190	ENSMUSG00000043621	4	138709837	138737167	protein_coding	UBX domain protein 10 [Source:MGI Symbol;Acc:MGI:2443123]
ENSMUSG00000042473	Tbc1d8b	1357.46	0.384663	0.103298	3.72384	0.000196218	0.00191053	Tbc1d8b	245638	ENSMUSG00000042473	X	139684996	139753405	protein_coding	TBC1 domain family, member 8B [Source:MGI Symbol;Acc:MGI:1918101]
ENSMUSG00000037731	Themis2	111.053	0.624872	0.167811	3.72367	0.000196348	0.00191069	Themis2	230787	ENSMUSG00000037731	4	132781843	132796387	protein_coding	thymocyte selection associated family member 2 [Source:MGI Symbol;Acc:MGI:2446213]
ENSMUSG00000035024	Ncapd3	2192.97	0.268457	0.0721021	3.72329	0.00019664	0.00191243	Ncapd3	78658	ENSMUSG00000035024	9	27030175	27095315	protein_coding	non-SMC condensin II complex, subunit D3 [Source:MGI Symbol;Acc:MGI:2142989]
ENSMUSG00000026434	Nucks1	8638.58	-0.251431	0.0675358	-3.72293	0.000196928	0.00191413	Nucks1	98415	ENSMUSG00000026434	1	131910534	131936321	protein_coding	nuclear casein kinase and cyclin-dependent kinase substrate 1 [Source:MGI Symbol;Acc:MGI:1934811]
ENSMUSG00000032897	Nfyc	1534.12	-0.211646	0.0568552	-3.72254	0.000197227	0.00191484	Nfyc	18046	ENSMUSG00000032897	4	120757438	120831572	protein_coding	nuclear transcription factor-Y gamma [Source:MGI Symbol;Acc:MGI:107901]
ENSMUSG00000018858	Mrpl58	1418.68	-0.281733	0.075683	-3.72255	0.000197224	0.00191484	Mrpl58	68572	ENSMUSG00000018858	11	115403752	115412674	protein_coding	mitochondrial ribosomal protein L58 [Source:MGI Symbol;Acc:MGI:1915822]
ENSMUSG00000038855	Itpkb	3496.56	0.452766	0.121636	3.72231	0.000197407	0.00191548	Itpkb	320404	ENSMUSG00000038855	1	180330485	180424802	protein_coding	inositol 1,4,5-trisphosphate 3-kinase B [Source:MGI Symbol;Acc:MGI:109235]
ENSMUSG00000001248	Gramd1a	2352.53	0.316529	0.0850419	3.72204	0.000197621	0.00191646	Gramd1a	52857	ENSMUSG00000001248	7	31130127	31155896	protein_coding	GRAM domain containing 1A [Source:MGI Symbol;Acc:MGI:105490]
ENSMUSG00000078616	Trim30c	12.0761	1.44847	0.38923	3.72136	0.000198151	0.0019205	Trim30c	434219	ENSMUSG00000078616	7	104382065	104400837	protein_coding	tripartite motif-containing 30C [Source:MGI Symbol;Acc:MGI:4821257]
ENSMUSG00000035311	Gnptab	1786.07	0.214251	0.057599	3.71971	0.000199454	0.00193202	Gnptab	432486	ENSMUSG00000035311	10	88379132	88447329	protein_coding	N-acetylglucosamine-1-phosphate transferase, alpha and beta subunits [Source:MGI Symbol;Acc:MGI:3643902]
ENSMUSG00000040138	Ndp	32.8146	-1.12703	0.303028	-3.71924	0.000199821	0.00193446	Ndp	17986	ENSMUSG00000040138	X	16885521	16911774	protein_coding	Norrie disease (pseudoglioma) (human) [Source:MGI Symbol;Acc:MGI:102570]
ENSMUSG00000034993	Vat1	4153.97	0.255879	0.0688081	3.71873	0.000200226	0.00193728	Vat1	26949	ENSMUSG00000034993	11	101458745	101466230	protein_coding	vesicle amine transport 1 [Source:MGI Symbol;Acc:MGI:1349450]
ENSMUSG00000087408	Cers1	79.6998	1.21573	0.32701	3.71771	0.000201033	0.00194397	Gdf1	14559	ENSMUSG00000087408	8	70315775	70331592	protein_coding	ceramide synthase 1 [Source:MGI Symbol;Acc:MGI:2136690]
ENSMUSG00000027499	Pkia	4470.57	-0.24959	0.0671402	-3.71744	0.000201251	0.0019441	Pkia	18767	ENSMUSG00000027499	3	7366669	7445366	protein_coding	protein kinase inhibitor, alpha [Source:MGI Symbol;Acc:MGI:104747]
ENSMUSG00000024074	Crim1	1602.47	0.51353	0.138142	3.71741	0.000201276	0.0019441	Crim1	50766	ENSMUSG00000024074	17	78200248	78376592	protein_coding	cysteine rich transmembrane BMP regulator 1 (chordin like) [Source:MGI Symbol;Acc:MGI:1354756]
ENSMUSG00000030695	Aldoa	79318.8	0.448497	0.120658	3.7171	0.000201524	0.00194538	Aldoa	11674	ENSMUSG00000030695	7	126795234	126800751	protein_coding	aldolase A, fructose-bisphosphate [Source:MGI Symbol;Acc:MGI:87994]
ENSMUSG00000004096	Cwc15	2681.36	-0.142434	0.0383335	-3.71566	0.000202675	0.00195537	Cwc15	66070	ENSMUSG00000004096	9	14500617	14510577	protein_coding	CWC15 spliceosome-associated protein [Source:MGI Symbol;Acc:MGI:1913320]
ENSMUSG00000001774	Chordc1	2503.33	-0.298662	0.0803948	-3.71494	0.000203249	0.00195979	Chordc1	66917	ENSMUSG00000001774	9	18292125	18317442	protein_coding	cysteine and histidine-rich domain (CHORD)-containing, zinc-binding protein 1 [Source:MGI Symbol;Acc:MGI:1914167]
ENSMUSG00000086429	Gt(ROSA)26Sor	388.439	-0.339434	0.0913817	-3.71446	0.000203636	0.00196241	Gt(ROSA)26Sor	14910	ENSMUSG00000086429	6	113067428	113077333	antisense	gene trap ROSA 26, Philippe Soriano [Source:MGI Symbol;Acc:MGI:104735]
ENSMUSG00000036097	Slf2	4557.73	0.223524	0.0601809	3.71421	0.00020384	0.00196326	Slf2	226151	ENSMUSG00000036097	19	44931151	44983299	protein_coding	SMC5-SMC6 complex localization factor 2 [Source:MGI Symbol;Acc:MGI:1924968]
ENSMUSG00000044092	C130050O18Rik	18.2488	1.25242	0.337318	3.71286	0.000204927	0.0019726	C130050O18Rik	319772	ENSMUSG00000044092	5	139405280	139415623	protein_coding	RIKEN cDNA C130050O18 gene [Source:MGI Symbol;Acc:MGI:2442694]
ENSMUSG00000022856	Tmem41a	739.117	-0.406937	0.109617	-3.71234	0.000205356	0.00197472	Tmem41a	66664	ENSMUSG00000022856	16	21934326	21947552	protein_coding	transmembrane protein 41a [Source:MGI Symbol;Acc:MGI:1913914]
ENSMUSG00000003541	Ier3	1599.45	1.38009	0.37176	3.7123	0.000205381	0.00197472	Ier3	15937	ENSMUSG00000003541	17	35821684	35822923	protein_coding	immediate early response 3 [Source:MGI Symbol;Acc:MGI:104814]
ENSMUSG00000043230	Fam124b	68.767	-0.658889	0.177637	-3.70919	0.000207921	0.00199687	Fam124b	241128	ENSMUSG00000043230	1	80198706	80218473	protein_coding	family with sequence similarity 124, member B [Source:MGI Symbol;Acc:MGI:3026880]
ENSMUSG00000019738	Polr2i	637.605	-0.333093	0.0897989	-3.70932	0.00020782	0.00199687	Polr2i	69920	ENSMUSG00000019738	7	30231948	30233390	protein_coding	polymerase (RNA) II (DNA directed) polypeptide I [Source:MGI Symbol;Acc:MGI:1917170]
ENSMUSG00000028007	Snx7	1286.56	-0.394936	0.106506	-3.70809	0.000208828	0.00200444	Snx7	76561	ENSMUSG00000028007	3	117781647	117868936	protein_coding	sorting nexin 7 [Source:MGI Symbol;Acc:MGI:1923811]
ENSMUSG00000054766	Set	8109.41	-0.290484	0.078344	-3.7078	0.000209066	0.00200558	Set	56086	ENSMUSG00000054766	2	30057378	30072577	protein_coding	SET nuclear oncogene [Source:MGI Symbol;Acc:MGI:1860267]
ENSMUSG00000030316	Tamm41	552.656	-0.312851	0.0844113	-3.70627	0.000210332	0.00201659	Tamm41	68971	ENSMUSG00000030316	6	115004381	115037876	protein_coding	TAM41 mitochondrial translocator assembly and maintenance homolog [Source:MGI Symbol;Acc:MGI:1916221]
ENSMUSG00000068323	Slc4a5	21.4123	1.08003	0.291432	3.70595	0.000210599	0.002018	Slc4a5	232156	ENSMUSG00000068323	6	83219828	83304945	protein_coding	solute carrier family 4, sodium bicarbonate cotransporter, member 5 [Source:MGI Symbol;Acc:MGI:2443220]
ENSMUSG00000021701	Plk2	6457.84	0.381081	0.10284	3.70556	0.000210924	0.00201997	Plk2	20620	ENSMUSG00000021701	13	110395046	110400844	protein_coding	polo like kinase 2 [Source:MGI Symbol;Acc:MGI:1099790]
ENSMUSG00000021485	Mxd3	689.07	-0.307541	0.0830051	-3.70508	0.000211321	0.00202263	Mxd3	17121	ENSMUSG00000021485	13	55325168	55329823	protein_coding	Max dimerization protein 3 [Source:MGI Symbol;Acc:MGI:104987]
ENSMUSG00000020116	Pno1	1464.43	-0.427532	0.115405	-3.70462	0.000211708	0.00202519	Pno1	66249	ENSMUSG00000020116	11	17203198	17211568	protein_coding	partner of NOB1 homolog [Source:MGI Symbol;Acc:MGI:1913499]
ENSMUSG00000032199	Polr2m	14150.6	-0.203299	0.0548811	-3.70436	0.000211923	0.00202609	Polr2m	28015	ENSMUSG00000032199	9	71478437	71485935	protein_coding	polymerase (RNA) II (DNA directed) polypeptide M [Source:MGI Symbol;Acc:MGI:107282]
ENSMUSG00000027999	Pla2g12a	1452.63	0.532742	0.143927	3.70148	0.000214349	0.00204813	Pla2g12a	66350	ENSMUSG00000027999	3	129878606	129895825	protein_coding	phospholipase A2, group XIIA [Source:MGI Symbol;Acc:MGI:1913600]
ENSMUSG00000039804	Ncoa5	2521.98	-0.34036	0.0919758	-3.70054	0.00021514	0.00205453	Ncoa5	228869	ENSMUSG00000039804	2	165000357	165034867	protein_coding	nuclear receptor coactivator 5 [Source:MGI Symbol;Acc:MGI:2385165]
ENSMUSG00000000561	Wdr77	1476.52	-0.454122	0.12273	-3.70016	0.000215463	0.00205645	Wdr77	70465	ENSMUSG00000000561	3	105959369	105970037	protein_coding	WD repeat domain 77 [Source:MGI Symbol;Acc:MGI:1917715]
ENSMUSG00000037736	Limch1	2254.92	0.299526	0.0809699	3.69922	0.000216262	0.00205826	Limch1	77569	ENSMUSG00000037736	5	66745827	67057158	protein_coding	LIM and calponin homology domains 1 [Source:MGI Symbol;Acc:MGI:1924819]
ENSMUSG00000021474	Sfxn1	1413.77	0.305319	0.0825333	3.69934	0.000216158	0.00205826	Sfxn1	14057	ENSMUSG00000021474	13	54071869	54108342	protein_coding	sideroflexin 1 [Source:MGI Symbol;Acc:MGI:2137677]
ENSMUSG00000073400	Trim10	936.699	1.42977	0.386496	3.69932	0.000216175	0.00205826	Trim10	19824	ENSMUSG00000073400	17	36869574	36877833	protein_coding	tripartite motif-containing 10 [Source:MGI Symbol;Acc:MGI:1338757]
ENSMUSG00000033278	Ptprm	2061.35	0.302298	0.0817133	3.6995	0.000216027	0.00205826	Ptprm	19274	ENSMUSG00000033278	17	66666947	67354457	protein_coding	protein tyrosine phosphatase, receptor type, M [Source:MGI Symbol;Acc:MGI:102694]
ENSMUSG00000024924	Vldlr	7269.74	0.654268	0.176857	3.69942	0.000216096	0.00205826	Vldlr	22359	ENSMUSG00000024924	19	27216484	27254231	protein_coding	very low density lipoprotein receptor [Source:MGI Symbol;Acc:MGI:98935]
ENSMUSG00000049134	Nrap	9082.77	-0.413488	0.1118	-3.69847	0.000216903	0.0020632	Nrap	18175	ENSMUSG00000049134	19	56320035	56390037	protein_coding	nebulin-related anchoring protein [Source:MGI Symbol;Acc:MGI:1098765]
ENSMUSG00000021702	Thbs4	3575.08	0.480393	0.1299	3.69819	0.000217146	0.00206436	Thbs4	21828	ENSMUSG00000021702	13	92751590	92794818	protein_coding	thrombospondin 4 [Source:MGI Symbol;Acc:MGI:1101779]
ENSMUSG00000042351	Grap2	269.5	1.07045	0.289476	3.69788	0.000217404	0.00206564	Grap2	17444	ENSMUSG00000042351	15	80572594	80652854	protein_coding	GRB2-related adaptor protein 2 [Source:MGI Symbol;Acc:MGI:1333842]
ENSMUSG00000029149	Krtcap3	96.7168	-0.486103	0.131466	-3.69755	0.000217688	0.00206718	Krtcap3	69815	ENSMUSG00000029149	5	31251691	31253202	protein_coding	keratinocyte associated protein 3 [Source:MGI Symbol;Acc:MGI:1917065]
ENSMUSG00000004451	Ralb	5289.76	0.160698	0.0434642	3.69723	0.000217961	0.00206806	Ralb	64143	ENSMUSG00000004451	1	119470305	119504794	protein_coding	v-ral simian leukemia viral oncogene B [Source:MGI Symbol;Acc:MGI:1927244]
ENSMUSG00000050627	Gpd1l	1824.81	-0.257619	0.0696802	-3.69716	0.000218025	0.00206806	Gpd1l	333433	ENSMUSG00000050627	9	114899341	114933987	protein_coding	glycerol-3-phosphate dehydrogenase 1-like [Source:MGI Symbol;Acc:MGI:1289257]
ENSMUSG00000079442	St6galnac4	1785.6	-0.405746	0.109769	-3.69636	0.00021871	0.00207097	St6galnac4	20448	ENSMUSG00000079442	2	32587095	32599698	protein_coding	ST6 (alpha-N-acetyl-neuraminyl-2,3-beta-galactosyl-1,3)-N-acetylgalactosaminide alpha-2,6-sialyltransferase 4 [Source:MGI Symbol;Acc:MGI:1341894]
ENSMUSG00000028923	Necap2	1318.55	0.218027	0.0589801	3.69662	0.000218488	0.00207097	Necap2	66147	ENSMUSG00000028923	4	141066512	141078357	protein_coding	NECAP endocytosis associated 2 [Source:MGI Symbol;Acc:MGI:1913397]
ENSMUSG00000044576	Garem2	27.7318	1.00082	0.270764	3.69629	0.000218772	0.00207097	Garem2	242915	ENSMUSG00000044576	5	30105161	30118378	protein_coding	GRB2 associated regulator of MAPK1 subtype 2 [Source:MGI Symbol;Acc:MGI:2685290]
ENSMUSG00000109324	Prmt1	9258.87	-0.260099	0.0703687	-3.69623	0.000218822	0.00207097	Prmt1	15469	ENSMUSG00000109324	7	44975989	44986568	protein_coding	protein arginine N-methyltransferase 1 [Source:MGI Symbol;Acc:MGI:107846]
ENSMUSG00000071072	Ptges3	3843.26	-0.26529	0.07178	-3.69587	0.000219132	0.00207274	Ptges3	56351	ENSMUSG00000071072	10	128058954	128077272	protein_coding	prostaglandin E synthase 3 [Source:MGI Symbol;Acc:MGI:1929282]
ENSMUSG00000006906	Stambp	858.39	0.274319	0.0742264	3.69571	0.000219273	0.00207292	Stambp	70527	ENSMUSG00000006906	6	83543211	83572729	protein_coding	STAM binding protein [Source:MGI Symbol;Acc:MGI:1917777]
ENSMUSG00000040652	Oaz2	3273.89	-0.165042	0.0446651	-3.6951	0.000219796	0.00207554	Oaz2	18247	ENSMUSG00000040652	9	65668001	65690300	protein_coding	ornithine decarboxylase antizyme 2 [Source:MGI Symbol;Acc:MGI:109492]
ENSMUSG00000000282	Mnt	1372.18	0.553794	0.14987	3.69516	0.000219746	0.00207554	Mnt	17428	ENSMUSG00000000282	11	74830920	74845725	protein_coding	max binding protein [Source:MGI Symbol;Acc:MGI:109150]
ENSMUSG00000028458	Tesk1	854.556	-0.417824	0.113113	-3.69385	0.00022088	0.00208354	Tesk1	21754	ENSMUSG00000028458	4	43441939	43448064	protein_coding	testis specific protein kinase 1 [Source:MGI Symbol;Acc:MGI:1201675]
ENSMUSG00000061740	Cyp2d22	530.59	0.70301	0.190319	3.69384	0.00022089	0.00208354	Cyp2d22	56448	ENSMUSG00000061740	15	82370527	82380260	protein_coding	cytochrome P450, family 2, subfamily d, polypeptide 22 [Source:MGI Symbol;Acc:MGI:1929474]
ENSMUSG00000024481	Lvrn	125.344	0.678294	0.183645	3.69351	0.000221179	0.0020851	Lvrn	74574	ENSMUSG00000024481	18	46850038	46907242	protein_coding	laeverin [Source:MGI Symbol;Acc:MGI:1921824]
ENSMUSG00000038295	Atg9b	134.606	0.974528	0.263865	3.69328	0.000221377	0.00208581	Atg9b	213948	ENSMUSG00000038295	5	24384181	24392143	protein_coding	autophagy related 9B [Source:MGI Symbol;Acc:MGI:2685420]
ENSMUSG00000021510	Zfp729a	535.732	0.428989	0.116162	3.69303	0.000221597	0.00208672	Zfp729a	212281	ENSMUSG00000021510	13	67612763	67637791	protein_coding	zinc finger protein 729a [Source:MGI Symbol;Acc:MGI:3036250]
ENSMUSG00000042207	Kdm5b	5425.44	0.566302	0.153354	3.69279	0.000221809	0.00208754	Kdm5b	75605	ENSMUSG00000042207	1	134560171	134635285	protein_coding	lysine (K)-specific demethylase 5B [Source:MGI Symbol;Acc:MGI:1922855]
ENSMUSG00000024357	Sil1	986.018	0.278844	0.0755132	3.69265	0.000221932	0.00208754	Sil1	81500	ENSMUSG00000024357	18	35266396	35499780	protein_coding	endoplasmic reticulum chaperone SIL1 homolog (S. cerevisiae) [Source:MGI Symbol;Acc:MGI:1932040]
ENSMUSG00000018476	Kdm6b	3982.01	0.550041	0.148971	3.69226	0.000222268	0.00208954	Kdm6b	216850	ENSMUSG00000018476	11	69398508	69413675	protein_coding	KDM1 lysine (K)-specific demethylase 6B [Source:MGI Symbol;Acc:MGI:2448492]
ENSMUSG00000074797	Itpa	1706.41	-0.465278	0.126061	-3.6909	0.000223465	0.00209911	Itpa	16434	ENSMUSG00000074797	2	130667610	130681614	protein_coding	inosine triphosphatase (nucleoside triphosphate pyrophosphatase) [Source:MGI Symbol;Acc:MGI:96622]
ENSMUSG00000056043	Rgs9bp	295.213	0.868752	0.235383	3.6908	0.000223551	0.00209911	Rgs9bp	243923	ENSMUSG00000056043	7	35578993	35585582	protein_coding	regulator of G-protein signalling 9 binding protein [Source:MGI Symbol;Acc:MGI:2384418]
ENSMUSG00000024425	Ndfip1	6550.42	-0.107251	0.02906	-3.69068	0.000223659	0.00209911	Ndfip1	65113	ENSMUSG00000024425	18	38410396	38465303	protein_coding	Nedd4 family interacting protein 1 [Source:MGI Symbol;Acc:MGI:1929601]
ENSMUSG00000005803	Sqor	205.395	0.413568	0.112074	3.69014	0.000224128	0.00210118	Sqor	59010	ENSMUSG00000005803	2	122765237	122809569	protein_coding	sulfide quinone oxidoreductase [Source:MGI Symbol;Acc:MGI:1929899]
ENSMUSG00000064345	mt-Nd2	83528.6	-0.653029	0.176959	-3.69028	0.000224008	0.00210118	ND2	17717	ENSMUSG00000064345	MT	3914	4951	protein_coding	mitochondrially encoded NADH dehydrogenase 2 [Source:MGI Symbol;Acc:MGI:102500]
ENSMUSG00000002379	Ndufa11	3029.63	-0.239049	0.0647839	-3.68994	0.000224303	0.00210166	Ndufa11	69875	ENSMUSG00000002379	17	56717767	56722141	protein_coding	NADH:ubiquinone oxidoreductase subunit A11 [Source:MGI Symbol;Acc:MGI:1917125]
ENSMUSG00000037936	Scarb1	3142.64	0.308408	0.0836661	3.68617	0.000227652	0.00213068	Scarb1	20778	ENSMUSG00000037936	5	125277087	125341094	protein_coding	scavenger receptor class B, member 1 [Source:MGI Symbol;Acc:MGI:893578]
ENSMUSG00000029446	Psph	549.752	-0.245056	0.0664797	-3.68617	0.00022765	0.00213068	Psph	100678	ENSMUSG00000029446	5	129765558	129787449	protein_coding	phosphoserine phosphatase [Source:MGI Symbol;Acc:MGI:97788]
ENSMUSG00000019986	Ahi1	466.618	0.364095	0.0987838	3.68578	0.000228007	0.00213282	Ahi1	52906	ENSMUSG00000019986	10	20952547	21080429	protein_coding	Abelson helper integration site 1 [Source:MGI Symbol;Acc:MGI:87971]
ENSMUSG00000051790	Nlgn2	1293.03	0.496589	0.134769	3.68473	0.000228943	0.00214039	Nlgn2	216856	ENSMUSG00000051790	11	69823122	69837784	protein_coding	neuroligin 2 [Source:MGI Symbol;Acc:MGI:2681835]
ENSMUSG00000021608	Lpcat1	1631.23	0.273172	0.0741435	3.68437	0.000229267	0.00214224	Lpcat1	210992	ENSMUSG00000021608	13	73467197	73516422	protein_coding	lysophosphatidylcholine acyltransferase 1 [Source:MGI Symbol;Acc:MGI:2384812]
ENSMUSG00000006576	Slc4a3	2072.32	-0.137907	0.0374384	-3.68358	0.00022998	0.00214579	Slc4a3	20536	ENSMUSG00000006576	1	75546266	75562172	protein_coding	solute carrier family 4 (anion exchanger), member 3 [Source:MGI Symbol;Acc:MGI:109350]
ENSMUSG00000036850	Mrpl41	1307.17	-0.366098	0.0993891	-3.68348	0.000230073	0.00214579	Mrpl41	107733	ENSMUSG00000036850	2	24974117	24975098	protein_coding	mitochondrial ribosomal protein L41 [Source:MGI Symbol;Acc:MGI:1333816]
ENSMUSG00000027007	Itprid2	2040.88	0.295588	0.080249	3.68339	0.000230156	0.00214579	Itprid2	70599	ENSMUSG00000027007	2	79635352	79672966	protein_coding	ITPR interacting domain containing 2 [Source:MGI Symbol;Acc:MGI:1917849]
ENSMUSG00000023885	Thbs2	6405.96	0.656042	0.178096	3.68364	0.000229929	0.00214579	Thbs2	21826	ENSMUSG00000023885	17	14665500	14694235	protein_coding	thrombospondin 2 [Source:MGI Symbol;Acc:MGI:98738]
ENSMUSG00000025509	Pnpla2	1936.3	0.308739	0.0838563	3.68176	0.000231628	0.00215833	Pnpla2	66853	ENSMUSG00000025509	7	141455198	141460743	protein_coding	patatin-like phospholipase domain containing 2 [Source:MGI Symbol;Acc:MGI:1914103]
ENSMUSG00000037570	Mcrs1	2355.83	-0.284999	0.0774146	-3.68146	0.000231905	0.00215972	Mcrs1	51812	ENSMUSG00000037570	15	99242817	99251961	protein_coding	microspherule protein 1 [Source:MGI Symbol;Acc:MGI:1858420]
ENSMUSG00000025902	Sox17	364.459	-0.43748	0.118846	-3.68108	0.000232251	0.00216129	Sox17	20671	ENSMUSG00000025902	1	4490931	4497354	protein_coding	SRY (sex determining region Y)-box 17 [Source:MGI Symbol;Acc:MGI:107543]
ENSMUSG00000079043	Fastkd5	245.881	-0.443073	0.120368	-3.68099	0.000232329	0.00216129	Fastkd5	380601	ENSMUSG00000079043	2	130613840	130630027	protein_coding	FAST kinase domains 5 [Source:MGI Symbol;Acc:MGI:2139469]
ENSMUSG00000018567	Gabarap	7472.15	0.210086	0.0570833	3.68034	0.000232924	0.00216563	Gabarap	56486	ENSMUSG00000018567	11	69991143	69994951	protein_coding	gamma-aminobutyric acid receptor associated protein [Source:MGI Symbol;Acc:MGI:1861742]
[truncated: 22,879 more rows]

## Sheet: Pde2A- DE genes
Supplementary table 1B: Genes differentially expressed between Pde2A knock-out and wild-type mice (p-adj ≤ 0.05, |log2 fold-change| ≥ 1)
[truncated: 516 more rows]

[truncated: 1 more sheets: column description]
