# Supplementary material for: Modulation of cAMP/cGMP signaling as prevention of congenital heart defects in Pde2A deficient embryos: a matter of oxidative stress
Source: Cell Death Dis. 2024 Feb 23;15(2):169. doi: 10.1038/s41419-024-06549-1 (PMC10891154; doi:10.1038/s41419-024-06549-1)
Supplement: Supplementary file 18 — Supplemental Video S9 [file 41419_2024_6549_MOESM18_ESM.zip]

Archive with 1 entries (1 files):
- Video S9 E14.5 PDE2 KO n.2 SILD 22.11.23.mp4
